# Supplementary material for: Distinct oligodendrocyte populations have spatial preference and different responses to spinal cord injury
Source: Nat Commun. 2020 Nov 17;11:5860. doi: 10.1038/s41467-020-19453-x (PMC7673029; doi:10.1038/s41467-020-19453-x)
Supplement: Supplementary file 4 — Supplementary Data1 [file 41467_2020_19453_MOESM4_ESM.xlsx]

## Sheet: Legend
LEGEND
SAMPLE CODES
P20_n41	Tissue section from a p20 mouse (n=1)
P20_n42	Tissue section from a p20 mouse (n=2)
P60_n18	Tissue section from a p60 mouse (n=1)
P60_n19	Tissue section from a p60 mouse (n=2)
ANALYZED REGIONS
Brain (br)	Cortex	Cx
	Corpus callosum	Cc
Spinal cord (sc)	White matter	Wm
	Grey matter	Gm
DATA INFORMATION
COUNTS	Number of marker+ cells
Lineage	Lineage identification marker	Sox10+/Plp1+ for MOL populations and Sox10+ for OPC/COP population

## Sheet: p20_n41_brain
p20_n41_brain
	P20_n41_cortex		P20_n41_corpus callosum		p20_n41_brain
	COUNT	% of Sox10+/Plp1+	COUNT	% of Sox10+/Plp1+	COUNT	% of Sox10+/Plp1+
LINEAGE
Sox10+/Plp1+	282	100	465	100	747	100
MOL5/6
Ptgds+/Sox10+/Plp1+	74	26.2411	105	22.5806	179	23.9625
Grm3+/Sox10+/Plp1+	92	32.6241	72	15.4839	164	21.9545
Car2+/Sox10+/Plp1+	62	21.9858	126	27.0968	188	25.1673
Ptgds+/Grm3+/Sox10+/Plp1+	21	7.44681	22	4.73118	43	5.75636
Ptgds+/Car2+/Sox10+/Plp1+	19	6.73759	40	8.60215	59	7.89826
Ptgds+/Grm3+/Car2+/Sox10+/Plp1+	5	1.77305	8	1.72043	13	1.74029
MOL2
Klk6+/Sox10+/Plp1+	12	4.25532	11	2.36559	23	3.07898
Hopx+/Sox10+/Plp1+	5	1.77305	18	3.87097	23	3.07898
Anxa5+/Sox10+/Plp1+	37	13.1206	73	15.6989	110	14.7256
Klk6+/Hopx+/Sox10+/Plp1+	1	0.35461	3	0.645161	4	0.535475
Klk6+/Anxa5+/Sox10+/Plp1+	2	0.70922	4	0.860215	6	0.803213
Anxa5+/Hopx+/Sox10+/Plp1+	2	0.70922	8	1.72043	10	1.33869
Klk6+/Hopx+/Anxa5+/Sox10+/Plp1+	0	0	2	0.430108	2	0.267738
MOL1
Egr2+/Sox10+/Plp1+	12	4.25532	20	4.30108	32	4.2838
Dusp1+/Sox10+/Plp1+	26	9.21986	18	3.87097	44	5.89023
Fosb+/Sox10+/Plp1+	8	2.83688	5	1.07527	13	1.74029
Egr2+/Dusp1+/Sox10+/Plp1+	3	1.06383	0	0	3	0.401606
Egr2+/Fosb+/Sox10+/Plp1+	1	0.35461	0	0	1	0.133869
Egr2+/Dusp1+/Fosb+/Sox10+/Plp1+	1	0.35461	0	0	1	0.133869
	COUNT	% of Sox10+	COUNT	% of Sox10+	COUNT	Average % of Sox10+
LINEAGE
Sox10+	595	100	517	100	1112	100
OPC/COP
Pdgfra+/Sox10+	159	26.7227	65	12.5725	224	20.1439
Ptprz1+/Sox10+	217	36.4706	127	24.5648	344	30.9353
Serpine2+/Sox10+	154	25.8824	66	12.766	220	19.7842
Pdgfra+/Ptprz1+/Sox10+	93	15.6303	29	5.60928	122	10.9712
Pdgfra+/Serpine2+/Sox10+	61	10.2521	14	2.70793	75	6.7446
Pdgfra+/Ptprz1+/Serpine2+/Sox10+	42	7.05882	8	1.54739	50	4.4964

## Sheet: p20_n42_brain
p20_n42_brain
	P20_n42_cortex		P20_n42_corpus callosum		p20_n42_brain
	COUNT	% of Sox10+/Plp1+	COUNT	% of Sox10+/Plp1+	COUNT	% of Sox10+/Plp1+
LINEAGE
Sox10+/Plp1+	121	100	166	100	287	100
MOL5/6
Ptgds+/Sox10+/Plp1+	34	28.0992	44	26.506	78	27.1777
Grm3+/Sox10+/Plp1+	25	20.6612	18	10.8434	43	14.9826
Car2+/Sox10+/Plp1+	11	9.09091	13	7.83133	24	8.36237
Ptgds+/Grm3+/Sox10+/Plp1+	10	8.26446	6	3.61446	16	5.57491
Ptgds+/Car2+/Sox10+/Plp1+	5	4.13223	7	4.21687	12	4.18118
Ptgds+/Grm3+/Car2+/Sox10+/Plp1+	1	0.826446	2	1.20482	3	1.0453
MOL2
Klk6+/Sox10+/Plp1+	13	10.7438	27	16.2651	40	13.9373
Hopx+/Sox10+/Plp1+	12	9.91736	13	7.83133	25	8.7108
Anxa5+/Sox10+/Plp1+	6	4.95868	6	3.61446	12	4.18118
Klk6+/Hopx+/Sox10+/Plp1+	2	1.65289	1	0.60241	3	1.0453
Klk6+/Anxa5+/Sox10+/Plp1+	1	0.826446	2	1.20482	3	1.0453
Anxa5+/Hopx+/Sox10+/Plp1+	1	0.826446	1	0.60241	2	0.696864
Klk6+/Hopx+/Anxa5+/Sox10+/Plp1+	1	0.826446	0	0	1	0.348432
MOL1
Egr2+/Sox10+/Plp1+	14	11.5702	9	5.42169	23	8.01394
Dusp1+/Sox10+/Plp1+	8	6.61157	7	4.21687	15	5.22648
Fosb+/Sox10+/Plp1+	10	8.26446	19	11.4458	29	10.1045
Egr2+/Dusp1+/Sox10+/Plp1+	1	0.826446	1	0.60241	2	0.696864
Egr2+/Fosb+/Sox10+/Plp1+	3	2.47934	0	0	3	1.0453
Egr2+/Dusp1+/Fosb+/Sox10+/Plp1+	0	0	0	0	0	0
	COUNT	% of Sox10+	COUNT	% of Sox10+	COUNT	Average % of Sox10+
LINEAGE
Sox10+	343	100	211	100	554	100
OPC/COP
Pdgfra+/Sox10+	63	18.3673	57	27.0142	120	21.6606
Ptprz1+/Sox10+	94	27.4052	34	16.1137	128	23.1047
Serpine2+/Sox10+	39	11.3703	13	6.16114	52	9.38628
Pdgfra+/Ptprz1+/Sox10+	27	7.87172	12	5.6872	39	7.03971
Pdgfra+/Serpine2+/Sox10+	8	2.33236	3	1.4218	11	1.98556
Pdgfra+/Ptprz1+/Serpine2+/Sox10+	4	1.16618	1	0.473934	5	0.902527

## Sheet: p60_n18_brain
p60_n18_brain
	P60_n18_cortex		P60_n18_corpus callosum		p60_n18_brain
	COUNT	% of Sox10+/Plp1+	COUNT	% of Sox10+/Plp1+	COUNT	% of Sox10+/Plp1+
LINEAGE
Sox10+/Plp1+	63	100	108	100	171	100
MOL5/6
Ptgds+/Sox10+/Plp1+	27	42.8571	48	44.4444	75	43.8596
Grm3+/Sox10+/Plp1+	12	19.0476	5	4.62963	17	9.94152
Car2+/Sox10+/Plp1+	14	22.2222	13	12.037	27	15.7895
Ptgds+/Grm3+/Sox10+/Plp1+	7	11.1111	3	2.77778	10	5.84795
Ptgds+/Car2+/Sox10+/Plp1+	10	15.873	6	5.55556	16	9.35673
Ptgds+/Grm3+/Car2+/Sox10+/Plp1+	1	1.5873	0	0	1	0.584795
MOL2
Klk6+/Sox10+/Plp1+	6	9.52381	21	19.4444	27	15.7895
Hopx+/Sox10+/Plp1+	0	0	0	0	0	0
Anxa5+/Sox10+/Plp1+	5	7.93651	3	2.77778	8	4.67836
Klk6+/Hopx+/Sox10+/Plp1+	0	0	0	0	0	0
Klk6+/Anxa5+/Sox10+/Plp1+	0	0	1	0.925926	1	0.584795
Anxa5+/Hopx+/Sox10+/Plp1+	0	0	0	0	0	0
Klk6+/Hopx+/Anxa5+/Sox10+/Plp1+	0	0	0	0	0	0
MOL1
Egr2+/Sox10+/Plp1+	2	3.1746	3	2.77778	5	2.92398
Dusp1+/Sox10+/Plp1+	3	4.7619	4	3.7037	7	4.09357
Fosb+/Sox10+/Plp1+	1	1.5873	13	12.037	14	8.18713
Egr2+/Dusp1+/Sox10+/Plp1+	0	0	0	0	0	0
Egr2+/Fosb+/Sox10+/Plp1+	0	0	0	0	0	0
Egr2+/Dusp1+/Fosb+/Sox10+/Plp1+	0	0	0	0	0	0
	COUNT	% of Sox10+	COUNT	% of Sox10+	COUNT	Average % of Sox10+
LINEAGE
Sox10+	212	100	189	100	401	100
OPC/COP
Pdgfra+/Sox10+	36	16.9811	42	22.2222	78	19.4514
Ptprz1+/Sox10+	45	21.2264	18	9.52381	63	15.7107
Serpine2+/Sox10+	27	12.7358	4	2.1164	31	7.73067
Pdgfra+/Ptprz1+/Sox10+	13	6.13208	8	4.2328	21	5.23691
Pdgfra+/Serpine2+/Sox10+	6	2.83019	1	0.529101	7	1.74564
Pdgfra+/Ptprz1+/Serpine2+/Sox10+	4	1.88679	1	0.529101	5	1.24688

## Sheet: p60_n19_brain
p60_n19_brain
	P60_n19_cortex		P60_n19_corpus callosum		p60_n19_brain	P20_n41_average_brain
	COUNT	% of Sox10+/Plp1+	COUNT	% of Sox10+/Plp1+	COUNT	% of Sox10+/Plp1+
LINEAGE
Sox10+/Plp1+	252	100	357	100	609	100
MOL5/6
Ptgds+/Sox10+/Plp1+	130	51.5873	176	49.2997	306	50.2463
Grm3+/Sox10+/Plp1+	112	44.4444	101	28.2913	213	34.9754
Car2+/Sox10+/Plp1+	127	50.3968	228	63.8655	355	58.2923
Ptgds+/Grm3+/Sox10+/Plp1+	55	21.8254	61	17.0868	116	19.0476
Ptgds+/Car2+/Sox10+/Plp1+	76	30.1587	130	36.4146	206	33.8259
Ptgds+/Grm3+/Car2+/Sox10+/Plp1+	35	13.8889	49	13.7255	84	13.7931
MOL2
Klk6+/Sox10+/Plp1+	7	2.77778	5	1.40056	12	1.97044
Hopx+/Sox10+/Plp1+	11	4.36508	9	2.52101	20	3.28407
Anxa5+/Sox10+/Plp1+	30	11.9048	36	10.084	66	10.8374
Klk6+/Hopx+/Sox10+/Plp1+	1	0.396825	0	0	1	0.164204
Klk6+/Anxa5+/Sox10+/Plp1+	2	0.793651	0	0	2	0.328407
Anxa5+/Hopx+/Sox10+/Plp1+	2	0.793651	1	0.280112	3	0.492611
Klk6+/Hopx+/Anxa5+/Sox10+/Plp1+	0	0	0	0	0	0
MOL1
Egr2+/Sox10+/Plp1+	7	2.77778	9	2.52101	16	2.62726
Dusp1+/Sox10+/Plp1+	27	10.7143	6	1.68067	33	5.41872
Fosb+/Sox10+/Plp1+	7	2.77778	3	0.840336	10	1.64204
Egr2+/Dusp1+/Sox10+/Plp1+	3	1.19048	0	0	3	0.492611
Egr2+/Fosb+/Sox10+/Plp1+	2	0.793651	0	0	2	0.328407
Egr2+/Dusp1+/Fosb+/Sox10+/Plp1+	1	0.396825	0	0	1	0.164204
	COUNT	% of Sox10+	COUNT	% of Sox10+	COUNT	Average % of Sox10+
LINEAGE
Sox10+	493	100	419	100	912	100
OPC/COP
Pdgfra+/Sox10+	70	14.1988	20	4.77327	90	9.86842
Ptprz1+/Sox10+	126	25.5578	56	13.3652	182	19.9561
Serpine2+/Sox10+	108	21.9067	45	10.7399	153	16.7763
Pdgfra+/Ptprz1+/Sox10+	46	9.33063	9	2.14797	55	6.0307
Pdgfra+/Serpine2+/Sox10+	32	6.49087	4	0.954654	36	3.94737
Pdgfra+/Ptprz1+/Serpine2+/Sox10+	23	4.66531	2	0.477327	25	2.74123

## Sheet: p20_n41_sc
p20_n41_sc
	P20_n41_gm		P20_n41_wm		p20_n41_sc
	COUNT	% of Sox10+/Plp1+	COUNT	% of Sox10+/Plp1+	COUNT	% of Sox10+/Plp1+
LINEAGE
Sox10+/Plp1+	137	100	127	100	264	100
MOL5/6
Ptgds+/Sox10+/Plp1+	51	37.2263	28	22.0472	79	29.9242
Grm3+/Sox10+/Plp1+	14	10.219	18	14.1732	32	12.1212
Car2+/Sox10+/Plp1+	48	35.0365	22	17.3228	70	26.5152
Ptgds+/Grm3+/Sox10+/Plp1+	8	5.83942	2	1.5748	10	3.78788
Ptgds+/Car2+/Sox10+/Plp1+	19	13.8686	8	6.29921	27	10.2273
Ptgds+/Grm3+/Car2+/Sox10+/Plp1+	7	5.10949	0	0	7	2.65152
MOL2
Klk6+/Sox10+/Plp1+	5	3.64964	6	4.72441	11	4.16667
Hopx+/Sox10+/Plp1+	8	5.83942	12	9.44882	20	7.57576
Anxa5+/Sox10+/Plp1+	22	16.0584	27	21.2598	49	18.5606
Klk6+/Hopx+/Sox10+/Plp1+	1	0.729927	0	0	1	0.378788
Klk6+/Anxa5+/Sox10+/Plp1+	1	0.729927	2	1.5748	3	1.13636
Anxa5+/Hopx+/Sox10+/Plp1+	0	0	6	4.72441	6	2.27273
Klk6+/Hopx+/Anxa5+/Sox10+/Plp1+	0	0	0	0	0	0
MOL1
Egr2+/Sox10+/Plp1+	6	4.37956	1	0.787402	7	2.65152
Dusp1+/Sox10+/Plp1+	14	10.219	2	1.5748	16	6.06061
Fosb+/Sox10+/Plp1+	2	1.45985	2	1.5748	4	1.51515
Egr2+/Dusp1+/Sox10+/Plp1+	1	0.729927	0	0	1	0.378788
Egr2+/Fosb+/Sox10+/Plp1+	0	0	0	0	0	0
Egr2+/Dusp1+/Fosb+/Sox10+/Plp1+	0	0	0	0	0	0
	COUNT	% of Sox10+	COUNT	% of Sox10+	COUNT	Average % of Sox10+
LINEAGE
Sox10+	183	100	138	100	321	100
OPC/COP
Pdgfra+/Sox10+	14	7.65027	16	11.5942	30	9.34579
Ptprz1+/Sox10+	37	20.2186	19	13.7681	56	17.4455
Serpine2+/Sox10+	40	21.8579	14	10.1449	54	16.8224
Pdgfra+/Ptprz1+/Sox10+	8	4.37158	6	4.34783	14	4.36137
Pdgfra+/Serpine2+/Sox10+	4	2.18579	2	1.44928	6	1.86916
Pdgfra+/Ptprz1+/Serpine2+/Sox10+	1	0.546448	2	1.44928	3	0.934579

## Sheet: p20_n42_sc
p20_n42_sc
	P20_n42_gm		P20_n42_wm		P20_n42_sc
	COUNT	% of Sox10+/Plp1+	COUNT	% of Sox10+/Plp1+	COUNT	% of Sox10+/Plp1+
LINEAGE
Sox10+/Plp1+	123	100	87	100	210	100
MOL5/6
Ptgds+/Sox10+/Plp1+	60	48.7805	20	22.9885	80	38.0952
Grm3+/Sox10+/Plp1+	19	15.4472	11	12.6437	30	14.2857
Car2+/Sox10+/Plp1+	45	36.5854	14	16.092	59	28.0952
Ptgds+/Grm3+/Sox10+/Plp1+	9	7.31707	7	8.04598	16	7.61905
Ptgds+/Car2+/Sox10+/Plp1+	27	21.9512	9	10.3448	36	17.1429
Ptgds+/Grm3+/Car2+/Sox10+/Plp1+	3	2.43902	4	4.5977	7	3.33333
MOL2
Klk6+/Sox10+/Plp1+	6	4.87805	8	9.1954	14	6.66667
Hopx+/Sox10+/Plp1+	5	4.06504	4	4.5977	9	4.28571
Anxa5+/Sox10+/Plp1+	20	16.2602	33	37.931	53	25.2381
Klk6+/Hopx+/Sox10+/Plp1+	1	0.813008	2	2.29885	3	1.42857
Klk6+/Anxa5+/Sox10+/Plp1+	5	4.06504	3	3.44828	8	3.80952
Anxa5+/Hopx+/Sox10+/Plp1+	3	2.43902	2	2.29885	5	2.38095
Klk6+/Hopx+/Anxa5+/Sox10+/Plp1+	1	0.813008	1	1.14943	2	0.952381
MOL1
Egr2+/Sox10+/Plp1+	4	3.25203	5	5.74713	9	4.28571
Dusp1+/Sox10+/Plp1+	9	7.31707	3	3.44828	12	5.71429
Fosb+/Sox10+/Plp1+	1	0.813008	2	2.29885	3	1.42857
Egr2+/Dusp1+/Sox10+/Plp1+	0	0	0	0	0	0
Egr2+/Fosb+/Sox10+/Plp1+	0	0	0	0	0	0
Egr2+/Dusp1+/Fosb+/Sox10+/Plp1+	0	0	0	0	0	0
	COUNT	% of Sox10+	COUNT	% of Sox10+	COUNT	Average % of Sox10+
LINEAGE
Sox10+	162	100	96	100	258	100
OPC/COP
Pdgfra+/Sox10+	12	7.40741	9	9.375	21	8.13953
Ptprz1+/Sox10+	24	14.8148	10	10.4167	34	13.1783
Serpine2+/Sox10+	23	14.1975	11	11.4583	34	13.1783
Pdgfra+/Ptprz1+/Sox10+	1	0.617284	5	5.20833	6	2.32558
Pdgfra+/Serpine2+/Sox10+	1	0.617284	2	2.08333	3	1.16279
Pdgfra+/Ptprz1+/Serpine2+/Sox10+	1	0.617284	1	1.04167	2	0.775194

## Sheet: p60_n18_sc
p60_n18_sc
	P60_n18_gm		P60_n18_wm		P60_n18_sc
	COUNT	% of Sox10+/Plp1+	COUNT	% of Sox10+/Plp1+	COUNT	% of Sox10+/Plp1+
LINEAGE
Sox10+/Plp1+	82	100	74	100	156	100
MOL5/6
Ptgds+/Sox10+/Plp1+	39	47.561	12	16.2162	51	32.6923
Grm3+/Sox10+/Plp1+	13	15.8537	8	10.8108	21	13.4615
Car2+/Sox10+/Plp1+	23	28.0488	19	25.6757	42	26.9231
Ptgds+/Grm3+/Sox10+/Plp1+	6	7.31707	1	1.35135	7	4.48718
Ptgds+/Car2+/Sox10+/Plp1+	14	17.0732	6	8.10811	20	12.8205
Ptgds+/Grm3+/Car2+/Sox10+/Plp1+	3	3.65854	1	1.35135	4	2.5641
MOL2
Klk6+/Sox10+/Plp1+	4	4.87805	4	5.40541	8	5.12821
Hopx+/Sox10+/Plp1+	5	6.09756	1	1.35135	6	3.84615
Anxa5+/Sox10+/Plp1+	15	18.2927	5	6.75676	20	12.8205
Klk6+/Hopx+/Sox10+/Plp1+	1	1.21951	0	0	1	0.641026
Klk6+/Anxa5+/Sox10+/Plp1+	2	2.43902	0	0	2	1.28205
Anxa5+/Hopx+/Sox10+/Plp1+	2	2.43902	0	0	2	1.28205
Klk6+/Hopx+/Anxa5+/Sox10+/Plp1+	1	1.21951	0	0	1	0.641026
MOL1
Egr2+/Sox10+/Plp1+	0	0	0	0	0	0
Dusp1+/Sox10+/Plp1+	1	1.21951	2	2.7027	3	1.92308
Fosb+/Sox10+/Plp1+	2	2.43902	0	0	2	1.28205
Egr2+/Dusp1+/Sox10+/Plp1+	0	0	0	0	0	0
Egr2+/Fosb+/Sox10+/Plp1+	0	0	0	0	0	0
Egr2+/Dusp1+/Fosb+/Sox10+/Plp1+	0	0	0	0	0	0
	COUNT	% of Sox10+	COUNT	% of Sox10+	COUNT	Average % of Sox10+
LINEAGE
Sox10+	125	100	98	100	223	100
OPC/COP
Pdgfra+/Sox10+	8	6.4	1	1.02041	9	4.03587
Ptprz1+/Sox10+	14	11.2	2	2.04082	16	7.17489
Serpine2+/Sox10+	16	12.8	5	5.10204	21	9.41704
Pdgfra+/Ptprz1+/Sox10+	4	3.2	0	0	4	1.79372
Pdgfra+/Serpine2+/Sox10+	5	4	0	0	5	2.24215
Pdgfra+/Ptprz1+/Serpine2+/Sox10+	3	2.4	0	0	3	1.34529

## Sheet: p60_n19_sc
p60_n19_sc
	P60_n19_gm		P60_n19_wm		P60_n19_sc
	COUNT	% of Sox10+/Plp1+	COUNT	% of Sox10+/Plp1+	COUNT	% of Sox10+/Plp1+
LINEAGE
Sox10+/Plp1+	48	100	29	100	77	100
MOL5/6
Ptgds+/Sox10+/Plp1+	31	64.5833	15	51.7241	46	59.7403
Grm3+/Sox10+/Plp1+	12	25	4	13.7931	16	20.7792
Car2+/Sox10+/Plp1+	29	60.4167	13	44.8276	42	54.5455
Ptgds+/Grm3+/Sox10+/Plp1+	7	14.5833	3	10.3448	10	12.987
Ptgds+/Car2+/Sox10+/Plp1+	20	41.6667	9	31.0345	29	37.6623
Ptgds+/Grm3+/Car2+/Sox10+/Plp1+	5	10.4167	2	6.89655	7	9.09091
MOL2
Klk6+/Sox10+/Plp1+	2	4.16667	0	0	2	2.5974
Hopx+/Sox10+/Plp1+	4	8.33333	2	6.89655	6	7.79221
Anxa5+/Sox10+/Plp1+	5	10.4167	7	24.1379	12	15.5844
Klk6+/Hopx+/Sox10+/Plp1+	1	2.08333	0	0	1	1.2987
Klk6+/Anxa5+/Sox10+/Plp1+	1	2.08333	0	0	1	1.2987
Anxa5+/Hopx+/Sox10+/Plp1+	2	4.16667	1	3.44828	3	3.8961
Klk6+/Hopx+/Anxa5+/Sox10+/Plp1+	1	2.08333	0	0	1	1.2987
MOL1
Egr2+/Sox10+/Plp1+	1	2.08333	0	0	1	1.2987
Dusp1+/Sox10+/Plp1+	2	4.16667	4	13.7931	6	7.79221
Fosb+/Sox10+/Plp1+	0	0	0	0	0	0
Egr2+/Dusp1+/Sox10+/Plp1+	0	0	0	0	0	0
Egr2+/Fosb+/Sox10+/Plp1+	0	0	0	0	0	0
Egr2+/Dusp1+/Fosb+/Sox10+/Plp1+	0	0	0	0	0	0
	COUNT	% of Sox10+	COUNT	% of Sox10+	COUNT	Average % of Sox10+
LINEAGE
Sox10+	56	100	32	100	88	100
OPC/COP
Pdgfra+/Sox10+	3	5.35714	0	0	3	3.40909
Ptprz1+/Sox10+	9	16.0714	2	6.25	11	12.5
Serpine2+/Sox10+	26	46.4286	7	21.875	33	37.5
Pdgfra+/Ptprz1+/Sox10+	0	0	0	0	0	0
Pdgfra+/Serpine2+/Sox10+	1	1.78571	0	0	1	1.13636
Pdgfra+/Ptprz1+/Serpine2+/Sox10+	0	0	0	0	0	0
