# Supplementary material for: Distinct oligodendrocyte populations have spatial preference and different responses to spinal cord injury
Source: Nat Commun. 2020 Nov 17;11:5860. doi: 10.1038/s41467-020-19453-x (PMC7673029; doi:10.1038/s41467-020-19453-x)
Supplement: Supplementary file 5 — Supplementary Data2 [file 41467_2020_19453_MOESM5_ESM.xlsx]

## Sheet: Sheet1
Gene		Target sequence for padlock probe capturing arms, ISS
Sox10		GATTCAGGCTCCGTCCAGACAAGGCAGTGGCCTGAGGCTC
Sox10		GAACGAAAGTGACAAGCGCCCCTTCATTGAGGAGGCTGAG
Sox10		CCTTTGATGTGACTGAGCTGGACCAATACCTGCCACCCAA
Sox10		CAGTGGACACTCTGCCTGGATCTCCAAGCCACCAGGTGTG
Sox10		CTCCATAGTCGCCATGTTCCTATCCCTCTAGCTACTCCAG
Plp1		GCAGAGCAATATAGCATTTGCCCAAATCTGCCTCCTGCAG
Plp1		CAAGGATCTTTCGCCCTTAGAAAGAGAGCTCTGACGCCAG
Plp1		CAGTTCATAAGCTTCCATAGAGCTCTGGAGCCGCAGAGAG
Plp1		GGTGGCCACTGGATTGTGTTTCTTTGGAGTGGCACTGTTC
Plp1		CTCATTAATGTGATTCATGCTTTCCAGTATGTCATCTATG
Ptgds		GCATGCTGTGGATGGGTTTGGTCCTCCTGGGTCTCTTGGG
Ptgds		CTGGTTCCGGGAGAAGAAAGCTGTATTGTATATGTGCAAG
Ptgds		GACGAGTACGCTCTGCTATTCAGCAGAGGCACCAAGGGCC
Ptgds		AAGAGTAAACGCAGGTGAGAGAAGTCAGTCAGAGGGCTGG
Ptgds		TACCTCTACACCCTCCAGCTTTGCCTTGACAAAGAAATAA
Grm3		GGCGGTTCGTACAGCAGTGTTTCCATACAGGTGGCAAACC
Grm3		CACCTGGCCATTGACAGCAGCAACTATGAACAAGAATCCA
Grm3		TATGAATACCTGGTTGATGAGTTCACCTGCATGGATTGTG
Grm3		TGCATTGCGCCGACTTGGGCTTGGGACCTCCTTTGCCATC
Grm3		GTTTGATACTGGTGCAAATTGTGATGGTGTCTGTGTGGCT
Car2		ACAGCAAGCACAACGGACCAGAGAACTGGCACAAGGACTT
Car2		AGCATTGTCAACAACGGCCACTCCTTTAACGTTGAGTTTG
Car2		GCAGATGTCTCATTTCCGTACGCTGAACTTCAATGAGGAG
Car2		ACAGTTAGGCTGGGTGATTTGGATCCCGACTCGCATCTGG
Car2		CACAGCCATAGGATAATGAATACTCAGGCCTGTTTGTTAA
Anxa5		CTTGTCTGAGGAAAGTACCGTATCCAGGGATGTGGCAGCT
Anxa5		TTGTCCTTTGGCGTGTGCATCGGTCCTGCTCTCACCCGCA
Anxa5		GATGCTCAAGTTGAACTGGATGCTCAGGCATTGTTCCAGG
Anxa5		GACGATCACACCCTCATCAGAGTCGTGGTGTCGAGGAGTG
Anxa5		CTATTATCTTGATTGGAACCTTAGCGGTGAAATTGTGAAC
Klk6		TTCTTGCTAAATCAGCCTGGTCGGAGGAACAGGAGAAGGT
Klk6		TCACCCAGAGCATGGTGTGCGCAGGCGACATGAAAGAAGG
Klk6		GTTTACACCGATGTCTGCACTCATATCAGATGGATCCAAA
Klk6		TACAGGCTACAATCCTACTCTATGGGTGTGGTTAGCAGAT
Klk6		ATTGGGATACTAACGGAGCTGGAGAAATGCTCAGTGGCTA
Hopx		ATCTGTTACGGACTAGGGAGCCAGGCCCTTGAGCTTGCTC
Hopx		GCTGGGGGCAGGGGTGTGGCTTGCCTTTGGATTTTAATGA
Hopx		AGTAATTCATATGGACCATCCCCTTCAGAGCTGCCTGGCT
Hopx		ACAGGCAGGGGAACACCTCCTGAGTTCACTTCCCTGTGCT
Hopx		GGTTGAATGAGAACGTGGGTGTATTTGAGTCATTCAAATT
