# Supplementary material for: Distinct oligodendrocyte populations have spatial preference and different responses to spinal cord injury
Source: Nat Commun. 2020 Nov 17;11:5860. doi: 10.1038/s41467-020-19453-x (PMC7673029; doi:10.1038/s41467-020-19453-x)
Supplement: Supplementary file 6 — Supplementary Data3 [file 41467_2020_19453_MOESM6_ESM.xlsx]

## Sheet: Sheet1
	Spinal cord region	Age	OL lineage subpopulation	Contribution to the lineage (% ± SEM)
	Grey matter	P20	MOL2	15.26 ± 1.87
	White matter	P20	MOL2	25.13 ± 2.31
	Grey matter	P60	MOL2	7.16 ± 1.15
	White matter	P60	MOL2	24.83 ± 1.92
	Grey matter	P20	MOL5/6	30.07 ± 3.19
	White matter	P20	MOL5/6	14.31 ± 2.04
	Grey matter	P60	MOL5/6	51.37 ± 3.14
	White matter	P60	MOL5/6	11.97 ± 2.78
	Dorsal corticospinal tract	P20	OL lineage	55.73 ± 5.29
	Dorsal columns	P20	OL lineage	62.65 ± 4.5
	Dorsal corticospinal tract	P60	OL lineage	70.91 ± 1.9
	Dorsal columns	P60	OL lineage	66.64 ± 1.8
	Dorsal corticospinal tract	P20	MOL2	5.33 ± 1.35
	Dorsal columns	P20	MOL2	19.32 ± 3.18
	Dorsal corticospinal tract	P60	MOL2	5.25 ± 0.8
	Dorsal columns	P60	MOL2	24.26 ± 1.83
	Dorsal corticospinal tract	P20	MOL5/6	19.69 ± 6.67
	Dorsal columns	P60	MOL5/6	12.88 ± 4.82
	Dorsal corticospinal tract	P60	MOL5/6	50.91 ± 8.37
	Dorsal columns	P60	MOL5/6	18.78 ± 1.97
