# Supplementary material for: Distinct oligodendrocyte populations have spatial preference and different responses to spinal cord injury
Source: Nat Commun. 2020 Nov 17;11:5860. doi: 10.1038/s41467-020-19453-x (PMC7673029; doi:10.1038/s41467-020-19453-x)
Supplement: Supplementary file 7 — Supplementary Data4 [file 41467_2020_19453_MOESM7_ESM.xlsx]

## Sheet: Sheet1
		OPC	COP/NFOL	MFOL1	MFOL2	MOL2/MFOL	MOL1	MOL2a	MOL2b	MOL2/4	MOL4-5/6	MOL6a	MOL6b	Total
	TdTom+ OL lineage cells	48	11	175	47	170	111	163	270	60	252	300	294	1901
	GFP+ OL lineage cells	35	8	99	19	61	50	67	165	63	98	151	136	952
	Tot analyzed OL lineage cells	83	19	274	66	231	161	230	435	123	350	451	430	2853
	SpinalCord after removal of nonOL lineage cells, clusters obtained through label transfer
		OPC	COP	NFOL1	MFOL1	MFOL2	MOL1	MOL2	MOL3	MOL4	MOL5	MOL6	PPR	Total
	CTRL	36	5	2	6	2	70	153	8	10	145	264	0	701
	IS	8	1	5	1	1	269	80	6	12	173	62	1	619
	WD	32	5	3	2	0	21	122	5	8	117	269	0	584
	Tot analyzed OL lineage cells	76	11	10	9	3	360	355	19	30	435	595	1	1904
	SubClusters	1	2	3	4	5	6	7	8	Total
	CTRL	12	37	7	1	1	7	1	9	75		Total spinal cord =		1967
	IS	29	6	10	10	3	1	0	0	59
	WD	20	34	1	1	0	10	1	2	69
	Total subclustered cells	61	77	18	12	4	18	2	11	203
				NonOL	NonOL	NonOL	NonOL		NonOL
