# Supplementary material for: Distinct oligodendrocyte populations have spatial preference and different responses to spinal cord injury
Source: Nat Commun. 2020 Nov 17;11:5860. doi: 10.1038/s41467-020-19453-x (PMC7673029; doi:10.1038/s41467-020-19453-x)
Supplement: Supplementary file 9 — Supplementary Data6 [file 41467_2020_19453_MOESM9_ESM.xlsx]

## Sheet: Info
Geneset Enrichment results for the different comparisons : up-regulated
Legend
ID	The enriched pathway
Description	Details of the pathway
GeneRatio	Number of genes out of total
BgRatio	Number of genes of out background
pvalue	p-value, result from the hypergeometric test
p.adjust	no p adjustment used
qvalue	Enrichment value
geneID	Gene symbols of genes associated with the pathway
Count	Number of genes associated with the pathway
IS = Injury site
WD = Wallerian degeneration
MOL = mature oligodendrocyte
Ctrl = Control

## Sheet: diffMOL1IS 1
	ReactomeTerms[[i]]
1	No_Genes

## Sheet: diffMOL2IS 2
	ReactomeTerms[[i]]
1	No_Genes

## Sheet: diffMOL3IS 3
	ReactomeTerms[[i]]
1	No_Genes

## Sheet: diffMOL4IS 4
	ReactomeTerms[[i]]
1	No_Genes

## Sheet: diffMOL5IS 5
	ID	Description	GeneRatio	BgRatio	pvalue	p.adjust	qvalue	geneID	Count
R-MMU-191273	R-MMU-191273	Cholesterol biosynthesis	4/4	25/9114	4.40303e-11	4.40303e-11	#N/A	Msmo1/Sqle/Hmgcs1/Idi1	4
R-MMU-8957322	R-MMU-8957322	Metabolism of steroids	4/4	136/9114	4.74547e-08	4.74547e-08	#N/A	Msmo1/Sqle/Hmgcs1/Idi1	4

## Sheet: diffMOL6IS 6
	ID	Description	GeneRatio	BgRatio	pvalue	p.adjust	qvalue	geneID	Count
R-MMU-114608	R-MMU-114608	Platelet degranulation	4/9	134/9114	5.31752e-06	5.31752e-06	0.000119825	Psap/Anxa5/Cd63/Sparc	4
R-MMU-76005	R-MMU-76005	Response to elevated platelet cytosolic Ca2+	4/9	139/9114	6.15316e-06	6.15316e-06	0.000119825	Psap/Anxa5/Cd63/Sparc	4
R-MMU-76002	R-MMU-76002	Platelet activation, signaling and aggregation	4/9	263/9114	7.61766e-05	7.61766e-05	0.00098896	Psap/Anxa5/Cd63/Sparc	4
R-MMU-1236977	R-MMU-1236977	Endosomal/Vacuolar pathway	2/9	20/9114	0.000163196	0.000163196	0.00158902	B2m/H2-D1	2
R-MMU-1236974	R-MMU-1236974	ER-Phagosome pathway	2/9	29/9114	0.00034712	0.00034712	0.00270388	B2m/H2-D1	2
R-MMU-983170	R-MMU-983170	Antigen Presentation: Folding, assembly and peptide loading of class I MHC	2/9	36/9114	0.000536706	0.000536706	0.00348388	B2m/H2-D1	2
R-MMU-1236975	R-MMU-1236975	Antigen processing-Cross presentation	2/9	86/9114	0.00303492	0.00303492	0.016886	B2m/H2-D1	2
R-MMU-198933	R-MMU-198933	Immunoregulatory interactions between a Lymphoid and a non-Lymphoid cell	2/9	100/9114	0.0040808	0.0040808	0.0198671	B2m/H2-D1	2
R-MMU-450341	R-MMU-450341	Activation of the AP-1 family of transcription factors	1/9	10/9114	0.00983599	0.00983599	0.0425651	Fos	1

## Sheet: diffMOL1WD 7
	ReactomeTerms[[i]]
1	No_Genes

## Sheet: diffMOL2WD 8
	ID	Description	GeneRatio	BgRatio	pvalue	p.adjust	qvalue	geneID	Count
R-MMU-8866654	R-MMU-8866654	E3 ubiquitin ligases ubiquitinate target proteins	1/1	39/9114	0.00427913	0.00427913	#N/A	Hist1h2bc	1
R-MMU-171306	R-MMU-171306	Packaging Of Telomere Ends	1/1	47/9114	0.0051569	0.0051569	#N/A	Hist1h2bc	1
R-MMU-427413	R-MMU-427413	NoRC negatively regulates rRNA expression	1/1	55/9114	0.00603467	0.00603467	#N/A	Hist1h2bc	1
R-MMU-5693571	R-MMU-5693571	Nonhomologous End-Joining (NHEJ)	1/1	55/9114	0.00603467	0.00603467	#N/A	Hist1h2bc	1
R-MMU-427359	R-MMU-427359	SIRT1 negatively regulates rRNA expression	1/1	57/9114	0.00625411	0.00625411	#N/A	Hist1h2bc	1
R-MMU-73728	R-MMU-73728	RNA Polymerase I Promoter Opening	1/1	57/9114	0.00625411	0.00625411	#N/A	Hist1h2bc	1
R-MMU-5250941	R-MMU-5250941	Negative epigenetic regulation of rRNA expression	1/1	58/9114	0.00636384	0.00636384	#N/A	Hist1h2bc	1
R-MMU-5625886	R-MMU-5625886	Activated PKN1 stimulates transcription of AR (androgen receptor) regulated genes KLK2 and KLK3	1/1	59/9114	0.00647356	0.00647356	#N/A	Hist1h2bc	1
R-MMU-8852135	R-MMU-8852135	Protein ubiquitination	1/1	60/9114	0.00658328	0.00658328	#N/A	Hist1h2bc	1
R-MMU-5693565	R-MMU-5693565	Recruitment and ATM-mediated phosphorylation of repair and signaling proteins at DNA double strand breaks	1/1	61/9114	0.006693	0.006693	#N/A	Hist1h2bc	1
R-MMU-5693606	R-MMU-5693606	DNA Double Strand Break Response	1/1	62/9114	0.00680272	0.00680272	#N/A	Hist1h2bc	1
R-MMU-606279	R-MMU-606279	Deposition of new CENPA-containing nucleosomes at the centromere	1/1	62/9114	0.00680272	0.00680272	#N/A	Hist1h2bc	1
R-MMU-774815	R-MMU-774815	Nucleosome assembly	1/1	62/9114	0.00680272	0.00680272	#N/A	Hist1h2bc	1
R-MMU-2299718	R-MMU-2299718	Condensation of Prophase Chromosomes	1/1	65/9114	0.00713189	0.00713189	#N/A	Hist1h2bc	1
R-MMU-212300	R-MMU-212300	PRC2 methylates histones and DNA	1/1	66/9114	0.00724161	0.00724161	#N/A	Hist1h2bc	1
R-MMU-157579	R-MMU-157579	Telomere Maintenance	1/1	73/9114	0.00800966	0.00800966	#N/A	Hist1h2bc	1
R-MMU-8936459	R-MMU-8936459	RUNX1 regulates genes involved in megakaryocyte differentiation and platelet function	1/1	75/9114	0.0082291	0.0082291	#N/A	Hist1h2bc	1
R-MMU-2559586	R-MMU-2559586	DNA Damage/Telomere Stress Induced Senescence	1/1	76/9114	0.00833882	0.00833882	#N/A	Hist1h2bc	1
R-MMU-5625740	R-MMU-5625740	RHO GTPases activate PKNs	1/1	78/9114	0.00855826	0.00855826	#N/A	Hist1h2bc	1
R-MMU-201722	R-MMU-201722	Formation of the beta-catenin:TCF transactivating complex	1/1	80/9114	0.0087777	0.0087777	#N/A	Hist1h2bc	1
R-MMU-3214847	R-MMU-3214847	HATs acetylate histones	1/1	80/9114	0.0087777	0.0087777	#N/A	Hist1h2bc	1
R-MMU-3214815	R-MMU-3214815	HDACs deacetylate histones	1/1	81/9114	0.00888743	0.00888743	#N/A	Hist1h2bc	1
R-MMU-69473	R-MMU-69473	G2/M DNA damage checkpoint	1/1	82/9114	0.00899715	0.00899715	#N/A	Hist1h2bc	1
R-MMU-73777	R-MMU-73777	RNA Polymerase I Chain Elongation	1/1	82/9114	0.00899715	0.00899715	#N/A	Hist1h2bc	1
R-MMU-5250913	R-MMU-5250913	Positive epigenetic regulation of rRNA expression	1/1	83/9114	0.00910687	0.00910687	#N/A	Hist1h2bc	1
R-MMU-5250924	R-MMU-5250924	B-WICH complex positively regulates rRNA expression	1/1	83/9114	0.00910687	0.00910687	#N/A	Hist1h2bc	1
R-MMU-5693607	R-MMU-5693607	Processing of DNA double-strand break ends	1/1	83/9114	0.00910687	0.00910687	#N/A	Hist1h2bc	1
R-MMU-2559582	R-MMU-2559582	Senescence-Associated Secretory Phenotype (SASP)	1/1	91/9114	0.00998464	0.00998464	#N/A	Hist1h2bc	1

## Sheet: diffMOL4WD 9
	ID	Description	GeneRatio	BgRatio	pvalue	p.adjust	qvalue	geneID	Count
R-MMU-140875	R-MMU-140875	Common Pathway of Fibrin Clot Formation	1/2	21/9114	0.00460324	0.00460324	#N/A	Serpind1	1
R-MMU-140837	R-MMU-140837	Intrinsic Pathway of Fibrin Clot Formation	1/2	23/9114	0.00504109	0.00504109	#N/A	Serpind1	1
R-MMU-140877	R-MMU-140877	Formation of Fibrin Clot (Clotting Cascade)	1/2	39/9114	0.00854042	0.00854042	#N/A	Serpind1	1

[truncated: 7 more sheets: diffMOL5WD 10, diffMOL6WD 11, ffMOL1ISWD 12, ffMOL2ISWD 13, ffMOL4ISWD 14, ffMOL5ISWD 15, ffMOL6ISWD 16]
