# Supplementary material for: Distinct oligodendrocyte populations have spatial preference and different responses to spinal cord injury
Source: Nat Commun. 2020 Nov 17;11:5860. doi: 10.1038/s41467-020-19453-x (PMC7673029; doi:10.1038/s41467-020-19453-x)
Supplement: Supplementary file 10 — Supplementary Data7 [file 41467_2020_19453_MOESM10_ESM.xlsx]

## Sheet: Info
Geneset Enrichment results for the different comparisons: downregulated
Legend
ID	The enriched pathway
Description	Details of the pathway
GeneRatio	Number of genes out of total
BgRatio	Number of genes of out background
pvalue	p-value, result obtained from the hypergeometric test
p.adjust	no p adjustment used
qvalue	Enrichment value
geneID	Gene symbols of genes associated with the pathway
Count	Number of genes associated with the pathway
IS = Injury site
WD = Wallerian degeneration
MOL = mature oligodendrocyte
Ctrl = Control

## Sheet: diffMOL1IS
	ID	Description	GeneRatio	BgRatio	pvalue	p.adjust	qvalue	geneID	Count
R-MMU-1236975	R-MMU-1236975	Antigen processing-Cross presentation	6/12	86/9114	5.22417e-10	5.22417e-10	1.09982e-09	Psme1/Psmb10/Tap1/Psmb9/Tap2/Psmb8	6
R-MMU-983169	R-MMU-983169	Class I MHC mediated antigen processing & presentation	7/12	358/9114	9.0968e-08	9.0968e-08	5.58416e-08	Psme1/Psmb10/Tap1/Psmb9/Tap2/Psmb8/Ube2l6	7
R-MMU-1236978	R-MMU-1236978	Cross-presentation of soluble exogenous antigens (endosomes)	4/12	48/9114	3.25025e-07	3.25025e-07	5.58416e-08	Psme1/Psmb10/Psmb9/Psmb8	4
R-MMU-69229	R-MMU-69229	Ubiquitin-dependent degradation of Cyclin D1	4/12	48/9114	3.25025e-07	3.25025e-07	5.58416e-08	Psme1/Psmb10/Psmb9/Psmb8	4
R-MMU-75815	R-MMU-75815	Ubiquitin-dependent degradation of Cyclin D	4/12	48/9114	3.25025e-07	3.25025e-07	5.58416e-08	Psme1/Psmb10/Psmb9/Psmb8	4
R-MMU-349425	R-MMU-349425	Autodegradation of the E3 ubiquitin ligase COP1	4/12	49/9114	3.53667e-07	3.53667e-07	5.58416e-08	Psme1/Psmb10/Psmb9/Psmb8	4
R-MMU-69601	R-MMU-69601	Ubiquitin Mediated Degradation of Phosphorylated Cdc25A	4/12	49/9114	3.53667e-07	3.53667e-07	5.58416e-08	Psme1/Psmb10/Psmb9/Psmb8	4
R-MMU-69610	R-MMU-69610	p53-Independent DNA Damage Response	4/12	49/9114	3.53667e-07	3.53667e-07	5.58416e-08	Psme1/Psmb10/Psmb9/Psmb8	4
R-MMU-69613	R-MMU-69613	p53-Independent G1/S DNA damage checkpoint	4/12	49/9114	3.53667e-07	3.53667e-07	5.58416e-08	Psme1/Psmb10/Psmb9/Psmb8	4
R-MMU-8939902	R-MMU-8939902	Regulation of RUNX2 expression and activity	4/12	49/9114	3.53667e-07	3.53667e-07	5.58416e-08	Psme1/Psmb10/Psmb9/Psmb8	4
R-MMU-350562	R-MMU-350562	Regulation of ornithine decarboxylase (ODC)	4/12	50/9114	3.8415e-07	3.8415e-07	5.58416e-08	Psme1/Psmb10/Psmb9/Psmb8	4
R-MMU-8941858	R-MMU-8941858	Regulation of RUNX3 expression and activity	4/12	50/9114	3.8415e-07	3.8415e-07	5.58416e-08	Psme1/Psmb10/Psmb9/Psmb8	4
R-MMU-174113	R-MMU-174113	SCF-beta-TrCP mediated degradation of Emi1	4/12	52/9114	4.50945e-07	4.50945e-07	5.58416e-08	Psme1/Psmb10/Psmb9/Psmb8	4
R-MMU-450408	R-MMU-450408	AUF1 (hnRNP D0) binds and destabilizes mRNA	4/12	52/9114	4.50945e-07	4.50945e-07	5.58416e-08	Psme1/Psmb10/Psmb9/Psmb8	4
R-MMU-4641257	R-MMU-4641257	Degradation of AXIN	4/12	52/9114	4.50945e-07	4.50945e-07	5.58416e-08	Psme1/Psmb10/Psmb9/Psmb8	4
R-MMU-8854050	R-MMU-8854050	FBXL7 down-regulates AURKA during mitotic entry and in early mitosis	4/12	52/9114	4.50945e-07	4.50945e-07	5.58416e-08	Psme1/Psmb10/Psmb9/Psmb8	4
R-MMU-69541	R-MMU-69541	Stabilization of p53	4/12	53/9114	4.87413e-07	4.87413e-07	5.58416e-08	Psme1/Psmb10/Psmb9/Psmb8	4
R-MMU-4641258	R-MMU-4641258	Degradation of DVL	4/12	54/9114	5.26035e-07	5.26035e-07	5.58416e-08	Psme1/Psmb10/Psmb9/Psmb8	4
R-MMU-5610780	R-MMU-5610780	Degradation of GLI1 by the proteasome	4/12	54/9114	5.26035e-07	5.26035e-07	5.58416e-08	Psme1/Psmb10/Psmb9/Psmb8	4
R-MMU-5607761	R-MMU-5607761	Dectin-1 mediated noncanonical NF-kB signaling	4/12	56/9114	6.1007e-07	6.1007e-07	5.58416e-08	Psme1/Psmb10/Psmb9/Psmb8	4
R-MMU-5610785	R-MMU-5610785	GLI3 is processed to GLI3R by the proteasome	4/12	56/9114	6.1007e-07	6.1007e-07	5.58416e-08	Psme1/Psmb10/Psmb9/Psmb8	4
R-MMU-5676590	R-MMU-5676590	NIK-->noncanonical NF-kB signaling	4/12	56/9114	6.1007e-07	6.1007e-07	5.58416e-08	Psme1/Psmb10/Psmb9/Psmb8	4
R-MMU-68827	R-MMU-68827	CDT1 association with the CDC6:ORC:origin complex	4/12	56/9114	6.1007e-07	6.1007e-07	5.58416e-08	Psme1/Psmb10/Psmb9/Psmb8	4
R-MMU-187577	R-MMU-187577	SCF(Skp2)-mediated degradation of p27/p21	4/12	57/9114	6.5565e-07	6.5565e-07	5.75132e-08	Psme1/Psmb10/Psmb9/Psmb8	4
R-MMU-8878166	R-MMU-8878166	Transcriptional regulation by RUNX2	4/12	58/9114	7.0372e-07	7.0372e-07	5.88201e-08	Psme1/Psmb10/Psmb9/Psmb8	4
R-MMU-174084	R-MMU-174084	Autodegradation of Cdh1 by Cdh1:APC/C	4/12	59/9114	7.54368e-07	7.54368e-07	5.88201e-08	Psme1/Psmb10/Psmb9/Psmb8	4
R-MMU-4608870	R-MMU-4608870	Asymmetric localization of PCP proteins	4/12	59/9114	7.54368e-07	7.54368e-07	5.88201e-08	Psme1/Psmb10/Psmb9/Psmb8	4
R-MMU-5358346	R-MMU-5358346	Hedgehog ligand biogenesis	4/12	60/9114	8.07682e-07	8.07682e-07	6.06142e-08	Psme1/Psmb10/Psmb9/Psmb8	4
R-MMU-69563	R-MMU-69563	p53-Dependent G1 DNA Damage Response	4/12	61/9114	8.63752e-07	8.63752e-07	6.06142e-08	Psme1/Psmb10/Psmb9/Psmb8	4
R-MMU-69580	R-MMU-69580	p53-Dependent G1/S DNA damage checkpoint	4/12	61/9114	8.63752e-07	8.63752e-07	6.06142e-08	Psme1/Psmb10/Psmb9/Psmb8	4
R-MMU-1169091	R-MMU-1169091	Activation of NF-kappaB in B cells	4/12	63/9114	9.84529e-07	9.84529e-07	6.09615e-08	Psme1/Psmb10/Psmb9/Psmb8	4
R-MMU-1234176	R-MMU-1234176	Oxygen-dependent proline hydroxylation of Hypoxia-inducible Factor Alpha	4/12	63/9114	9.84529e-07	9.84529e-07	6.09615e-08	Psme1/Psmb10/Psmb9/Psmb8	4
R-MMU-174154	R-MMU-174154	APC/C:Cdc20 mediated degradation of Securin	4/12	63/9114	9.84529e-07	9.84529e-07	6.09615e-08	Psme1/Psmb10/Psmb9/Psmb8	4
R-MMU-69615	R-MMU-69615	G1/S DNA Damage Checkpoints	4/12	63/9114	9.84529e-07	9.84529e-07	6.09615e-08	Psme1/Psmb10/Psmb9/Psmb8	4
R-MMU-5658442	R-MMU-5658442	Regulation of RAS by GAPs	4/12	65/9114	1.11745e-06	1.11745e-06	6.19086e-08	Psme1/Psmb10/Psmb9/Psmb8	4
R-MMU-68867	R-MMU-68867	Assembly of the pre-replicative complex	4/12	65/9114	1.11745e-06	1.11745e-06	6.19086e-08	Psme1/Psmb10/Psmb9/Psmb8	4
R-MMU-8939236	R-MMU-8939236	RUNX1 regulates transcription of genes involved in differentiation of HSCs	4/12	65/9114	1.11745e-06	1.11745e-06	6.19086e-08	Psme1/Psmb10/Psmb9/Psmb8	4
R-MMU-8948751	R-MMU-8948751	Regulation of PTEN stability and activity	4/12	65/9114	1.11745e-06	1.11745e-06	6.19086e-08	Psme1/Psmb10/Psmb9/Psmb8	4
R-MMU-69202	R-MMU-69202	Cyclin E associated events during G1/S transition	4/12	67/9114	1.26329e-06	1.26329e-06	6.27507e-08	Psme1/Psmb10/Psmb9/Psmb8	4
R-MMU-1234174	R-MMU-1234174	Regulation of Hypoxia-inducible Factor (HIF) by oxygen	4/12	68/9114	1.3413e-06	1.3413e-06	6.27507e-08	Psme1/Psmb10/Psmb9/Psmb8	4
R-MMU-174178	R-MMU-174178	APC/C:Cdh1 mediated degradation of Cdc20 and other APC/C:Cdh1 targeted proteins in late mitosis/early G1	4/12	68/9114	1.3413e-06	1.3413e-06	6.27507e-08	Psme1/Psmb10/Psmb9/Psmb8	4
R-MMU-174184	R-MMU-174184	Cdc20:Phospho-APC/C mediated degradation of Cyclin A	4/12	68/9114	1.3413e-06	1.3413e-06	6.27507e-08	Psme1/Psmb10/Psmb9/Psmb8	4
R-MMU-2262749	R-MMU-2262749	Cellular response to hypoxia	4/12	68/9114	1.3413e-06	1.3413e-06	6.27507e-08	Psme1/Psmb10/Psmb9/Psmb8	4
R-MMU-68949	R-MMU-68949	Orc1 removal from chromatin	4/12	68/9114	1.3413e-06	1.3413e-06	6.27507e-08	Psme1/Psmb10/Psmb9/Psmb8	4
R-MMU-69017	R-MMU-69017	CDK-mediated phosphorylation and removal of Cdc6	4/12	68/9114	1.3413e-06	1.3413e-06	6.27507e-08	Psme1/Psmb10/Psmb9/Psmb8	4
R-MMU-179419	R-MMU-179419	APC:Cdc20 mediated degradation of cell cycle proteins prior to satisfation of the cell cycle checkpoint	4/12	69/9114	1.42283e-06	1.42283e-06	6.37327e-08	Psme1/Psmb10/Psmb9/Psmb8	4
R-MMU-69656	R-MMU-69656	Cyclin A:Cdk2-associated events at S phase entry	4/12	69/9114	1.42283e-06	1.42283e-06	6.37327e-08	Psme1/Psmb10/Psmb9/Psmb8	4
R-MMU-8852276	R-MMU-8852276	The role of GTSE1 in G2/M progression after G2 checkpoint	4/12	70/9114	1.508e-06	1.508e-06	6.61404e-08	Psme1/Psmb10/Psmb9/Psmb8	4
R-MMU-176409	R-MMU-176409	APC/C:Cdc20 mediated degradation of mitotic proteins	4/12	71/9114	1.5969e-06	1.5969e-06	6.86102e-08	Psme1/Psmb10/Psmb9/Psmb8	4
R-MMU-176814	R-MMU-176814	Activation of APC/C and APC/C:Cdc20 mediated degradation of mitotic proteins	4/12	72/9114	1.68965e-06	1.68965e-06	6.9748e-08	Psme1/Psmb10/Psmb9/Psmb8	4
R-MMU-5687128	R-MMU-5687128	MAPK6/MAPK4 signaling	4/12	72/9114	1.68965e-06	1.68965e-06	6.9748e-08	Psme1/Psmb10/Psmb9/Psmb8	4
R-MMU-2871837	R-MMU-2871837	FCERI mediated NF-kB activation	4/12	73/9114	1.78633e-06	1.78633e-06	7.23212e-08	Psme1/Psmb10/Psmb9/Psmb8	4
R-MMU-1168372	R-MMU-1168372	Downstream signaling events of B Cell Receptor (BCR)	4/12	77/9114	2.21474e-06	2.21474e-06	8.47746e-08	Psme1/Psmb10/Psmb9/Psmb8	4
R-MMU-195253	R-MMU-195253	Degradation of beta-catenin by the destruction complex	4/12	77/9114	2.21474e-06	2.21474e-06	8.47746e-08	Psme1/Psmb10/Psmb9/Psmb8	4
R-MMU-8878159	R-MMU-8878159	Transcriptional regulation by RUNX3	4/12	77/9114	2.21474e-06	2.21474e-06	8.47746e-08	Psme1/Psmb10/Psmb9/Psmb8	4
R-MMU-176408	R-MMU-176408	Regulation of APC/C activators between G1/S and early anaphase	4/12	78/9114	2.33281e-06	2.33281e-06	8.76994e-08	Psme1/Psmb10/Psmb9/Psmb8	4
R-MMU-450531	R-MMU-450531	Regulation of mRNA stability by proteins that bind AU-rich elements	4/12	79/9114	2.45549e-06	2.45549e-06	9.0692e-08	Psme1/Psmb10/Psmb9/Psmb8	4
R-MMU-69002	R-MMU-69002	DNA Replication Pre-Initiation	4/12	81/9114	2.71516e-06	2.71516e-06	9.85538e-08	Psme1/Psmb10/Psmb9/Psmb8	4
R-MMU-351202	R-MMU-351202	Metabolism of polyamines	4/12	83/9114	2.99469e-06	2.99469e-06	1.06696e-07	Psme1/Psmb10/Psmb9/Psmb8	4
R-MMU-174143	R-MMU-174143	APC/C-mediated degradation of cell cycle proteins	4/12	84/9114	3.14221e-06	3.14221e-06	1.06696e-07	Psme1/Psmb10/Psmb9/Psmb8	4
R-MMU-4086400	R-MMU-4086400	PCP/CE pathway	4/12	84/9114	3.14221e-06	3.14221e-06	1.06696e-07	Psme1/Psmb10/Psmb9/Psmb8	4
R-MMU-453276	R-MMU-453276	Regulation of mitotic cell cycle	4/12	84/9114	3.14221e-06	3.14221e-06	1.06696e-07	Psme1/Psmb10/Psmb9/Psmb8	4
R-MMU-202424	R-MMU-202424	Downstream TCR signaling	4/12	85/9114	3.29505e-06	3.29505e-06	1.1011e-07	Psme1/Psmb10/Psmb9/Psmb8	4
R-MMU-69052	R-MMU-69052	Switching of origins to a post-replicative state	4/12	86/9114	3.45334e-06	3.45334e-06	1.13597e-07	Psme1/Psmb10/Psmb9/Psmb8	4
R-MMU-5607764	R-MMU-5607764	CLEC7A (Dectin-1) signaling	4/12	89/9114	3.96219e-06	3.96219e-06	1.2833e-07	Psme1/Psmb10/Psmb9/Psmb8	4
R-MMU-9020702	R-MMU-9020702	Interleukin-1 signaling	4/12	92/9114	4.52466e-06	4.52466e-06	1.44327e-07	Psme1/Psmb10/Psmb9/Psmb8	4
R-MMU-5689603	R-MMU-5689603	UCH proteinases	4/12	93/9114	4.72467e-06	4.72467e-06	1.48458e-07	Psme1/Psmb10/Psmb9/Psmb8	4
R-MMU-1280215	R-MMU-1280215	Cytokine Signaling in Immune system	6/12	397/9114	4.86267e-06	4.86267e-06	1.50547e-07	Psme1/Psmb10/Isg15/Psmb9/Psmb8/Ube2l6	6
R-MMU-5668541	R-MMU-5668541	TNFR2 non-canonical NF-kB pathway	4/12	96/9114	5.36416e-06	5.36416e-06	1.63666e-07	Psme1/Psmb10/Psmb9/Psmb8	4
R-MMU-382556	R-MMU-382556	ABC-family proteins mediated transport	4/12	97/9114	5.59093e-06	5.59093e-06	1.68148e-07	Psme1/Psmb10/Psmb9/Psmb8	4
R-MMU-5632684	R-MMU-5632684	Hedgehog 'on' state	4/12	101/9114	6.56968e-06	6.56968e-06	1.92096e-07	Psme1/Psmb10/Psmb9/Psmb8	4
R-MMU-983705	R-MMU-983705	Signaling by the B Cell Receptor (BCR)	4/12	101/9114	6.56968e-06	6.56968e-06	1.92096e-07	Psme1/Psmb10/Psmb9/Psmb8	4
R-MMU-202403	R-MMU-202403	TCR signaling	4/12	102/9114	6.83299e-06	6.83299e-06	1.94395e-07	Psme1/Psmb10/Psmb9/Psmb8	4
R-MMU-69206	R-MMU-69206	G1/S Transition	4/12	102/9114	6.83299e-06	6.83299e-06	1.94395e-07	Psme1/Psmb10/Psmb9/Psmb8	4
R-MMU-5610787	R-MMU-5610787	Hedgehog 'off' state	4/12	106/9114	7.96511e-06	7.96511e-06	2.23582e-07	Psme1/Psmb10/Psmb9/Psmb8	4
R-MMU-5621481	R-MMU-5621481	C-type lectin receptors (CLRs)	4/12	108/9114	8.58053e-06	8.58053e-06	2.37688e-07	Psme1/Psmb10/Psmb9/Psmb8	4
R-MMU-446652	R-MMU-446652	Interleukin-1 family signaling	4/12	109/9114	8.90111e-06	8.90111e-06	2.40246e-07	Psme1/Psmb10/Psmb9/Psmb8	4
R-MMU-6807070	R-MMU-6807070	PTEN Regulation	4/12	109/9114	8.90111e-06	8.90111e-06	2.40246e-07	Psme1/Psmb10/Psmb9/Psmb8	4
R-MMU-69239	R-MMU-69239	Synthesis of DNA	4/12	114/9114	1.06388e-05	1.06388e-05	2.83512e-07	Psme1/Psmb10/Psmb9/Psmb8	4
R-MMU-2454202	R-MMU-2454202	Fc epsilon receptor (FCERI) signaling	4/12	119/9114	1.26155e-05	1.26155e-05	3.31987e-07	Psme1/Psmb10/Psmb9/Psmb8	4
R-MMU-3858494	R-MMU-3858494	Beta-catenin independent WNT signaling	4/12	122/9114	1.39246e-05	1.39246e-05	3.57499e-07	Psme1/Psmb10/Psmb9/Psmb8	4
R-MMU-69306	R-MMU-69306	DNA Replication	4/12	122/9114	1.39246e-05	1.39246e-05	3.57499e-07	Psme1/Psmb10/Psmb9/Psmb8	4
R-MMU-453279	R-MMU-453279	Mitotic G1-G1/S phases	4/12	129/9114	1.73672e-05	1.73672e-05	4.40513e-07	Psme1/Psmb10/Psmb9/Psmb8	4
R-MMU-5358351	R-MMU-5358351	Signaling by Hedgehog	4/12	139/9114	2.33256e-05	2.33256e-05	5.84602e-07	Psme1/Psmb10/Psmb9/Psmb8	4
R-MMU-69242	R-MMU-69242	S Phase	4/12	142/9114	2.53751e-05	2.53751e-05	6.28484e-07	Psme1/Psmb10/Psmb9/Psmb8	4
R-MMU-983168	R-MMU-983168	Antigen processing: Ubiquitination & Proteasome degradation	5/12	305/9114	2.65112e-05	2.65112e-05	6.48989e-07	Psme1/Psmb10/Psmb9/Psmb8/Ube2l6	5
R-MMU-69481	R-MMU-69481	G2/M Checkpoints	4/12	152/9114	3.31723e-05	3.31723e-05	8.02718e-07	Psme1/Psmb10/Psmb9/Psmb8	4
R-MMU-5689880	R-MMU-5689880	Ub-specific processing proteases	4/12	175/9114	5.76435e-05	5.76435e-05	1.37903e-06	Psme1/Psmb10/Psmb9/Psmb8	4
R-MMU-69275	R-MMU-69275	G2/M Transition	4/12	177/9114	6.02622e-05	6.02622e-05	1.42548e-06	Psme1/Psmb10/Psmb9/Psmb8	4
R-MMU-453274	R-MMU-453274	Mitotic G2-G2/M phases	4/12	179/9114	6.29671e-05	6.29671e-05	1.47291e-06	Psme1/Psmb10/Psmb9/Psmb8	4
R-MMU-2467813	R-MMU-2467813	Separation of Sister Chromatids	4/12	181/9114	6.576e-05	6.576e-05	1.52134e-06	Psme1/Psmb10/Psmb9/Psmb8	4
R-MMU-68882	R-MMU-68882	Mitotic Anaphase	4/12	184/9114	7.01182e-05	7.01182e-05	1.60454e-06	Psme1/Psmb10/Psmb9/Psmb8	4
R-MMU-2555396	R-MMU-2555396	Mitotic Metaphase and Anaphase	4/12	185/9114	7.16169e-05	7.16169e-05	1.62121e-06	Psme1/Psmb10/Psmb9/Psmb8	4
R-MMU-8878171	R-MMU-8878171	Transcriptional regulation by RUNX1	4/12	195/9114	8.79247e-05	8.79247e-05	1.9692e-06	Psme1/Psmb10/Psmb9/Psmb8	4
R-MMU-201681	R-MMU-201681	TCF dependent signaling in response to WNT	4/12	212/9114	0.00012166	0.00012166	2.69606e-06	Psme1/Psmb10/Psmb9/Psmb8	4
R-MMU-1257604	R-MMU-1257604	PIP3 activates AKT signaling	4/12	229/9114	0.000163987	0.000163987	3.59621e-06	Psme1/Psmb10/Psmb9/Psmb8	4
R-MMU-8951664	R-MMU-8951664	Neddylation	4/12	238/9114	0.000190294	0.000190294	4.13009e-06	Psme1/Psmb10/Psmb9/Psmb8	4
R-MMU-5673001	R-MMU-5673001	RAF/MAP kinase cascade	4/12	242/9114	0.000202919	0.000202919	4.35916e-06	Psme1/Psmb10/Psmb9/Psmb8	4
R-MMU-5688426	R-MMU-5688426	Deubiquitination	4/12	246/9114	0.000216142	0.000216142	4.59632e-06	Psme1/Psmb10/Psmb9/Psmb8	4
R-MMU-5684996	R-MMU-5684996	MAPK1/MAPK3 signaling	4/12	248/9114	0.000222983	0.000222983	4.69438e-06	Psme1/Psmb10/Psmb9/Psmb8	4
R-MMU-71291	R-MMU-71291	Metabolism of amino acids and derivatives	4/12	251/9114	0.000233538	0.000233538	4.86791e-06	Psme1/Psmb10/Psmb9/Psmb8	4
R-MMU-197264	R-MMU-197264	Nicotinamide salvaging	2/12	18/9114	0.000240331	0.000240331	4.96039e-06	Parp10/Parp14	2
R-MMU-9006925	R-MMU-9006925	Intracellular signaling by second messengers	4/12	256/9114	0.000251928	0.000251928	5.14928e-06	Psme1/Psmb10/Psmb9/Psmb8	4
R-MMU-5683057	R-MMU-5683057	MAPK family signaling cascades	4/12	273/9114	0.000322356	0.000322356	6.46327e-06	Psme1/Psmb10/Psmb9/Psmb8	4
R-MMU-69620	R-MMU-69620	Cell Cycle Checkpoints	4/12	273/9114	0.000322356	0.000322356	6.46327e-06	Psme1/Psmb10/Psmb9/Psmb8	4
R-MMU-1169408	R-MMU-1169408	ISG15 antiviral mechanism	2/12	23/9114	0.000395958	0.000395958	7.86412e-06	Isg15/Ube2l6	2
R-MMU-195721	R-MMU-195721	Signaling by WNT	4/12	291/9114	0.000411399	0.000411399	8.09443e-06	Psme1/Psmb10/Psmb9/Psmb8	4
R-MMU-449147	R-MMU-449147	Signaling by Interleukins	4/12	297/9114	0.000444668	0.000444668	8.66799e-06	Psme1/Psmb10/Psmb9/Psmb8	4
R-MMU-1169410	R-MMU-1169410	Antiviral mechanism by IFN-stimulated genes	2/12	25/9114	0.000468829	0.000468829	9.05513e-06	Isg15/Ube2l6	2
R-MMU-1236974	R-MMU-1236974	ER-Phagosome pathway	2/12	29/9114	0.000632628	0.000632628	1.21077e-05	Tap1/Tap2	2
R-MMU-196807	R-MMU-196807	Nicotinate metabolism	2/12	30/9114	0.00067732	0.00067732	1.27316e-05	Parp10/Parp14	2
R-MMU-5656169	R-MMU-5656169	Termination of translesion DNA synthesis	2/12	30/9114	0.00067732	0.00067732	1.27316e-05	Isg15/Ube2l6	2
R-MMU-983170	R-MMU-983170	Antigen Presentation: Folding, assembly and peptide loading of class I MHC	2/12	36/9114	0.000976649	0.000976649	1.81956e-05	Tap1/Tap2	2
R-MMU-110313	R-MMU-110313	Translesion synthesis by Y family DNA polymerases bypasses lesions on DNA template	2/12	37/9114	0.0010317	0.0010317	1.90527e-05	Isg15/Ube2l6	2
R-MMU-68886	R-MMU-68886	M Phase	4/12	372/9114	0.00104137	0.00104137	1.9064e-05	Psme1/Psmb10/Psmb9/Psmb8	4
R-MMU-2262752	R-MMU-2262752	Cellular responses to stress	4/12	374/9114	0.00106251	0.00106251	1.92833e-05	Psme1/Psmb10/Psmb9/Psmb8	4
R-MMU-73893	R-MMU-73893	DNA Damage Bypass	2/12	47/9114	0.00166237	0.00166237	2.99122e-05	Isg15/Ube2l6	2
R-MMU-8953897	R-MMU-8953897	Cellular responses to external stimuli	4/12	435/9114	0.00186512	0.00186512	3.32761e-05	Psme1/Psmb10/Psmb9/Psmb8	4
R-MMU-8953854	R-MMU-8953854	Metabolism of RNA	4/12	465/9114	0.0023853	0.0023853	4.2199e-05	Psme1/Psmb10/Psmb9/Psmb8	4
R-MMU-913531	R-MMU-913531	Interferon Signaling	2/12	62/9114	0.00287627	0.00287627	5.04608e-05	Isg15/Ube2l6	2
R-MMU-196849	R-MMU-196849	Metabolism of water-soluble vitamins and cofactors	2/12	120/9114	0.0104092	0.0104092	0.000181108	Parp10/Parp14	2
R-MMU-389948	R-MMU-389948	PD-1 signaling	1/12	16/9114	0.0208767	0.0208767	0.000360255	Cd274	1
R-MMU-196854	R-MMU-196854	Metabolism of vitamins and cofactors	2/12	189/9114	0.0246273	0.0246273	0.000421519	Parp10/Parp14	2

## Sheet: diffMOL2IS
	ID	Description	GeneRatio	BgRatio	pvalue	p.adjust	qvalue	geneID	Count
R-MMU-189451	R-MMU-189451	Heme biosynthesis	1/2	11/9114	0.00241254	0.00241254	#N/A	Cpox	1
R-MMU-189445	R-MMU-189445	Metabolism of porphyrins	1/2	18/9114	0.00394628	0.00394628	#N/A	Cpox	1
R-MMU-140875	R-MMU-140875	Common Pathway of Fibrin Clot Formation	1/2	21/9114	0.00460324	0.00460324	#N/A	Serpind1	1
R-MMU-140837	R-MMU-140837	Intrinsic Pathway of Fibrin Clot Formation	1/2	23/9114	0.00504109	0.00504109	#N/A	Serpind1	1
R-MMU-140877	R-MMU-140877	Formation of Fibrin Clot (Clotting Cascade)	1/2	39/9114	0.00854042	0.00854042	#N/A	Serpind1	1
R-MMU-8957275	R-MMU-8957275	Post-translational protein phosphorylation	1/2	121/9114	0.0263777	0.0263777	#N/A	Serpind1	1
R-MMU-381426	R-MMU-381426	Regulation of Insulin-like Growth Factor (IGF) transport and uptake by Insulin-like Growth Factor Binding Proteins (IGFBPs)	1/2	138/9114	0.0300555	0.0300555	#N/A	Serpind1	1

## Sheet: diffMOL3IS
	ReactomeTerms[[i]]
1	No_Genes

## Sheet: diffMOL4IS
	ReactomeTerms[[i]]
1	No_Genes

## Sheet: diffMOL5IS
	ID	Description	GeneRatio	BgRatio	pvalue	p.adjust	qvalue	geneID	Count
R-MMU-8964058	R-MMU-8964058	HDL remodeling	1/3	10/9114	0.00328839	0.00328839	0.00507625	Apoe	1
R-MMU-8963888	R-MMU-8963888	Chylomicron assembly	1/3	11/9114	0.00361683	0.00361683	0.00507625	Apoe	1
R-MMU-8963901	R-MMU-8963901	Chylomicron remodeling	1/3	11/9114	0.00361683	0.00361683	0.00507625	Apoe	1
R-MMU-8963898	R-MMU-8963898	Plasma lipoprotein assembly	1/3	19/9114	0.00624177	0.00624177	0.00621287	Apoe	1
R-MMU-8963899	R-MMU-8963899	Plasma lipoprotein remodeling	1/3	25/9114	0.00820744	0.00820744	0.00621287	Apoe	1
R-MMU-8964043	R-MMU-8964043	Plasma lipoprotein clearance	1/3	32/9114	0.0104975	0.0104975	0.00621287	Apoe	1
R-MMU-390522	R-MMU-390522	Striated Muscle Contraction	1/3	33/9114	0.0108243	0.0108243	0.00621287	Tmod2	1
R-MMU-2173782	R-MMU-2173782	Binding and Uptake of Ligands by Scavenger Receptors	1/3	36/9114	0.0118044	0.0118044	0.00621287	Apoe	1
R-MMU-975634	R-MMU-975634	Retinoid metabolism and transport	1/3	51/9114	0.0166954	0.0166954	0.00730372	Apoe	1
R-MMU-6806667	R-MMU-6806667	Metabolism of fat-soluble vitamins	1/3	53/9114	0.0173463	0.0173463	0.00730372	Apoe	1
R-MMU-174824	R-MMU-174824	Plasma lipoprotein assembly, remodeling, and clearance	1/3	62/9114	0.0202719	0.0202719	0.00775956	Apoe	1
R-MMU-5687128	R-MMU-5687128	MAPK6/MAPK4 signaling	1/3	72/9114	0.0235156	0.0235156	0.0082511	Sept7	1
R-MMU-2187338	R-MMU-2187338	Visual phototransduction	1/3	105/9114	0.0341693	0.0341693	0.011067	Apoe	1
R-MMU-8957275	R-MMU-8957275	Post-translational protein phosphorylation	1/3	121/9114	0.0393067	0.0393067	0.0118215	Apoe	1
R-MMU-381426	R-MMU-381426	Regulation of Insulin-like Growth Factor (IGF) transport and uptake by Insulin-like Growth Factor Binding Proteins (IGFBPs)	1/3	138/9114	0.0447451	0.0447451	0.01256	Apoe	1

## Sheet: diffMOL6IS
	ID	Description	GeneRatio	BgRatio	pvalue	p.adjust	qvalue	geneID	Count
R-MMU-5626467	R-MMU-5626467	RHO GTPases activate IQGAPs	3/11	28/9114	4.2154e-06	4.2154e-06	0.000170137	Calm1/Calm2/Tubb4a	3
R-MMU-451326	R-MMU-451326	Activation of kainate receptors upon glutamate binding	3/11	31/9114	5.77252e-06	5.77252e-06	0.000170137	Gng11/Calm1/Calm2	3
R-MMU-4086398	R-MMU-4086398	Ca2+ pathway	3/11	45/9114	1.80554e-05	1.80554e-05	0.000354772	Gng11/Calm1/Calm2	3
R-MMU-1474151	R-MMU-1474151	Tetrahydrobiopterin (BH4) synthesis, recycling, salvage and regulation	2/11	11/9114	7.2412e-05	7.2412e-05	0.000503463	Calm1/Calm2	2
R-MMU-451306	R-MMU-451306	Ionotropic activity of kainate receptors	2/11	11/9114	7.2412e-05	7.2412e-05	0.000503463	Calm1/Calm2	2
R-MMU-451308	R-MMU-451308	Activation of Ca-permeable Kainate Receptor	2/11	11/9114	7.2412e-05	7.2412e-05	0.000503463	Calm1/Calm2	2
R-MMU-112315	R-MMU-112315	Transmission across Chemical Synapses	4/11	208/9114	7.66966e-05	7.66966e-05	0.000503463	Gng11/Calm1/Calm2/Slc38a2	4
R-MMU-111885	R-MMU-111885	Opioid Signalling	3/11	73/9114	7.76885e-05	7.76885e-05	0.000503463	Gng11/Calm1/Calm2	3
R-MMU-425561	R-MMU-425561	Sodium/Calcium exchangers	2/11	12/9114	8.68372e-05	8.68372e-05	0.000503463	Calm1/Calm2	2
R-MMU-71182	R-MMU-71182	Phenylalanine and tyrosine catabolism	2/11	12/9114	8.68372e-05	8.68372e-05	0.000503463	Asrgl1/Qdpr	2
R-MMU-418346	R-MMU-418346	Platelet homeostasis	3/11	80/9114	0.000102152	0.000102152	0.000503463	Gng11/Calm1/Calm2	3
R-MMU-203615	R-MMU-203615	eNOS activation	2/11	13/9114	0.000102558	0.000102558	0.000503463	Calm1/Calm2	2
R-MMU-418359	R-MMU-418359	Reduction of cytosolic Ca++ levels	2/11	14/9114	0.000119572	0.000119572	0.000503463	Calm1/Calm2	2
R-MMU-8876725	R-MMU-8876725	Protein methylation	2/11	14/9114	0.000119572	0.000119572	0.000503463	Calm1/Calm2	2
R-MMU-70221	R-MMU-70221	Glycogen breakdown (glycogenolysis)	2/11	16/9114	0.00015747	0.00015747	0.000580154	Calm1/Calm2	2
R-MMU-8978934	R-MMU-8978934	Metabolism of cofactors	2/11	16/9114	0.00015747	0.00015747	0.000580154	Calm1/Calm2	2
R-MMU-202131	R-MMU-202131	Metabolism of nitric oxide	2/11	17/9114	0.000178349	0.000178349	0.000584066	Calm1/Calm2	2
R-MMU-203765	R-MMU-203765	eNOS activation and regulation	2/11	17/9114	0.000178349	0.000178349	0.000584066	Calm1/Calm2	2
R-MMU-111931	R-MMU-111931	PKA-mediated phosphorylation of CREB	2/11	18/9114	0.00020051	0.00020051	0.000590978	Calm1/Calm2	2
R-MMU-163615	R-MMU-163615	PKA activation	2/11	18/9114	0.00020051	0.00020051	0.000590978	Calm1/Calm2	2
R-MMU-425393	R-MMU-425393	Transport of inorganic cations/anions and amino acids/oligopeptides	3/11	105/9114	0.000229252	0.000229252	0.000637328	Calm1/Calm2/Slc38a2	3
R-MMU-442729	R-MMU-442729	CREB phosphorylation through the activation of CaMKII	2/11	20/9114	0.000248672	0.000248672	0.000637328	Calm1/Calm2	2
R-MMU-5627123	R-MMU-5627123	RHO GTPases activate PAKs	2/11	20/9114	0.000248672	0.000248672	0.000637328	Calm1/Calm2	2
R-MMU-442982	R-MMU-442982	Ras activation upon Ca2+ influx through NMDA receptor	2/11	21/9114	0.000274667	0.000274667	0.000674621	Calm1/Calm2	2
R-MMU-195258	R-MMU-195258	RHO GTPase Effectors	4/11	294/9114	0.000292599	0.000292599	0.000689917	Calm1/Calm2/Ppp1r14a/Tubb4a	4
R-MMU-3858494	R-MMU-3858494	Beta-catenin independent WNT signaling	3/11	122/9114	0.000357021	0.000357021	0.00080944	Gng11/Calm1/Calm2	3
R-MMU-8982491	R-MMU-8982491	Glycogen metabolism	2/11	25/9114	0.000391349	0.000391349	0.000832498	Calm1/Calm2	2
R-MMU-111933	R-MMU-111933	Calmodulin induced events	2/11	26/9114	0.000423682	0.000423682	0.000832498	Calm1/Calm2	2
R-MMU-111997	R-MMU-111997	CaM pathway	2/11	26/9114	0.000423682	0.000423682	0.000832498	Calm1/Calm2	2
R-MMU-418360	R-MMU-418360	Platelet calcium homeostasis	2/11	26/9114	0.000423682	0.000423682	0.000832498	Calm1/Calm2	2
R-MMU-1489509	R-MMU-1489509	DAG and IP3 signaling	2/11	27/9114	0.000457275	0.000457275	0.000853222	Calm1/Calm2	2
R-MMU-112316	R-MMU-112316	Neuronal System	4/11	334/9114	0.000476473	0.000476473	0.000853222	Gng11/Calm1/Calm2/Slc38a2	4
R-MMU-111996	R-MMU-111996	Ca-dependent events	2/11	28/9114	0.000492126	0.000492126	0.000853222	Calm1/Calm2	2
R-MMU-1855204	R-MMU-1855204	Synthesis of IP3 and IP4 in the cytosol	2/11	28/9114	0.000492126	0.000492126	0.000853222	Calm1/Calm2	2
R-MMU-2871809	R-MMU-2871809	FCERI mediated Ca+2 mobilization	2/11	29/9114	0.000528232	0.000528232	0.000860139	Calm1/Calm2	2
R-MMU-5218920	R-MMU-5218920	VEGFR2 mediated vascular permeability	2/11	29/9114	0.000528232	0.000528232	0.000860139	Calm1/Calm2	2
R-MMU-2514859	R-MMU-2514859	Inactivation, recovery and regulation of the phototransduction cascade	2/11	30/9114	0.00056559	0.00056559	0.000860139	Calm1/Calm2	2
R-MMU-445355	R-MMU-445355	Smooth Muscle Contraction	2/11	30/9114	0.00056559	0.00056559	0.000860139	Calm1/Calm2	2
R-MMU-112314	R-MMU-112314	Neurotransmitter receptors and postsynaptic signal transmission	3/11	143/9114	0.000569074	0.000569074	0.000860139	Gng11/Calm1/Calm2	3
R-MMU-2514856	R-MMU-2514856	The phototransduction cascade	2/11	31/9114	0.000604198	0.000604198	0.00086868	Calm1/Calm2	2
R-MMU-442742	R-MMU-442742	CREB phosphorylation through the activation of Ras	2/11	31/9114	0.000604198	0.000604198	0.00086868	Calm1/Calm2	2
R-MMU-438064	R-MMU-438064	Post NMDA receptor activation events	2/11	36/9114	0.0008159	0.0008159	0.00114512	Calm1/Calm2	2
R-MMU-442755	R-MMU-442755	Activation of NMDA receptors and postsynaptic events	2/11	39/9114	0.000957759	0.000957759	0.00131296	Calm1/Calm2	2
R-MMU-112043	R-MMU-112043	PLC beta mediated events	2/11	40/9114	0.0010075	0.0010075	0.00134977	Calm1/Calm2	2
R-MMU-112040	R-MMU-112040	G-protein mediated events	2/11	41/9114	0.00105847	0.00105847	0.00138654	Calm1/Calm2	2
R-MMU-194315	R-MMU-194315	Signaling by Rho GTPases	4/11	422/9114	0.00115308	0.00115308	0.00145998	Calm1/Calm2/Ppp1r14a/Tubb4a	4
R-MMU-5576892	R-MMU-5576892	Phase 0 - rapid depolarisation	2/11	43/9114	0.00116408	0.00116408	0.00145998	Calm1/Calm2	2
R-MMU-6788656	R-MMU-6788656	Histidine, lysine, phenylalanine, tyrosine, proline and tryptophan catabolism	2/11	44/9114	0.00121871	0.00121871	0.00149666	Asrgl1/Qdpr	2
R-MMU-1483249	R-MMU-1483249	Inositol phosphate metabolism	2/11	48/9114	0.00144935	0.00144935	0.00174358	Calm1/Calm2	2
R-MMU-5578775	R-MMU-5578775	Ion homeostasis	2/11	53/9114	0.00176475	0.00176475	0.00208054	Calm1/Calm2	2
R-MMU-936837	R-MMU-936837	Ion transport by P-type ATPases	2/11	54/9114	0.00183141	0.00183141	0.00211681	Calm1/Calm2	2
R-MMU-425407	R-MMU-425407	SLC-mediated transmembrane transport	3/11	242/9114	0.00260505	0.00260505	0.00295309	Calm1/Calm2/Slc38a2	3
R-MMU-76002	R-MMU-76002	Platelet activation, signaling and aggregation	3/11	263/9114	0.00330064	0.00330064	0.00367102	Gng11/Calm1/Calm2	3
R-MMU-5683057	R-MMU-5683057	MAPK family signaling cascades	3/11	273/9114	0.00366867	0.00366867	0.00395316	Sept7/Calm1/Calm2	3
R-MMU-1168372	R-MMU-1168372	Downstream signaling events of B Cell Receptor (BCR)	2/11	77/9114	0.00368844	0.00368844	0.00395316	Calm1/Calm2	2
R-MMU-195721	R-MMU-195721	Signaling by WNT	3/11	291/9114	0.00439325	0.00439325	0.00462447	Gng11/Calm1/Calm2	3
R-MMU-5607764	R-MMU-5607764	CLEC7A (Dectin-1) signaling	2/11	89/9114	0.00489754	0.00489754	0.00506486	Calm1/Calm2	2
R-MMU-4420097	R-MMU-4420097	VEGFA-VEGFR2 Pathway	2/11	95/9114	0.00556213	0.00556213	0.00565298	Calm1/Calm2	2
R-MMU-2672351	R-MMU-2672351	Stimuli-sensing channels	2/11	101/9114	0.00626606	0.00626606	0.00615613	Calm1/Calm2	2
R-MMU-983705	R-MMU-983705	Signaling by the B Cell Receptor (BCR)	2/11	101/9114	0.00626606	0.00626606	0.00615613	Calm1/Calm2	2
R-MMU-194138	R-MMU-194138	Signaling by VEGF	2/11	103/9114	0.00650936	0.00650936	0.00629033	Calm1/Calm2	2
R-MMU-2187338	R-MMU-2187338	Visual phototransduction	2/11	105/9114	0.00675697	0.00675697	0.00642428	Calm1/Calm2	2
R-MMU-5621481	R-MMU-5621481	C-type lectin receptors (CLRs)	2/11	108/9114	0.00713639	0.00713639	0.00667733	Calm1/Calm2	2
R-MMU-2454202	R-MMU-2454202	Fc epsilon receptor (FCERI) signaling	2/11	119/9114	0.00860903	0.00860903	0.00792937	Calm1/Calm2	2
R-MMU-418594	R-MMU-418594	G alpha (i) signalling events	3/11	381/9114	0.00930755	0.00930755	0.00844086	Gng11/Calm1/Calm2	3
R-MMU-5576891	R-MMU-5576891	Cardiac conduction	2/11	127/9114	0.00975913	0.00975913	0.00871629	Calm1/Calm2	2
R-MMU-114608	R-MMU-114608	Platelet degranulation	2/11	134/9114	0.0108191	0.0108191	0.00951878	Calm1/Calm2	2
R-MMU-76005	R-MMU-76005	Response to elevated platelet cytosolic Ca2+	2/11	139/9114	0.0116064	0.0116064	0.0100613	Calm1/Calm2	2
R-MMU-190840	R-MMU-190840	Microtubule-dependent trafficking of connexons from Golgi to the plasma membrane	1/11	14/9114	0.016777	0.016777	0.0143328	Tubb4a	1
R-MMU-190872	R-MMU-190872	Transport of connexons to the plasma membrane	1/11	15/9114	0.0179655	0.0179655	0.0149384	Tubb4a	1
R-MMU-983712	R-MMU-983712	Ion channel transport	2/11	175/9114	0.0179928	0.0179928	0.0149384	Calm1/Calm2	2
R-MMU-397014	R-MMU-397014	Muscle contraction	2/11	183/9114	0.019577	0.019577	0.0160279	Calm1/Calm2	2
R-MMU-196854	R-MMU-196854	Metabolism of vitamins and cofactors	2/11	189/9114	0.0208031	0.0208031	0.0167984	Calm1/Calm2	2
R-MMU-392851	R-MMU-392851	Prostacyclin signalling through prostacyclin receptor	1/11	19/9114	0.0227065	0.0227065	0.0180877	Gng11	1
R-MMU-418217	R-MMU-418217	G beta:gamma signalling through PLC beta	1/11	20/9114	0.0238885	0.0238885	0.0187756	Gng11	1
R-MMU-500657	R-MMU-500657	Presynaptic function of Kainate receptors	1/11	21/9114	0.0250692	0.0250692	0.0194443	Gng11	1
R-MMU-392170	R-MMU-392170	ADP signalling through P2Y purinoceptor 12	1/11	22/9114	0.0262486	0.0262486	0.0200946	Gng11	1
R-MMU-210500	R-MMU-210500	Glutamate Neurotransmitter Release Cycle	1/11	23/9114	0.0274267	0.0274267	0.0202092	Slc38a2	1
R-MMU-400042	R-MMU-400042	Adrenaline,noradrenaline inhibits insulin secretion	1/11	23/9114	0.0274267	0.0274267	0.0202092	Gng11	1
R-MMU-428930	R-MMU-428930	Thromboxane signalling through TP receptor	1/11	23/9114	0.0274267	0.0274267	0.0202092	Gng11	1
R-MMU-392451	R-MMU-392451	G beta:gamma signalling through PI3Kgamma	1/11	25/9114	0.029779	0.029779	0.0211493	Gng11	1
R-MMU-418592	R-MMU-418592	ADP signalling through P2Y purinoceptor 1	1/11	25/9114	0.029779	0.029779	0.0211493	Gng11	1
R-MMU-8955332	R-MMU-8955332	Carboxyterminal post-translational modifications of tubulin	1/11	25/9114	0.029779	0.029779	0.0211493	Tubb4a	1
R-MMU-5673001	R-MMU-5673001	RAF/MAP kinase cascade	2/11	242/9114	0.0329753	0.0329753	0.0228235	Calm1/Calm2	2
R-MMU-202040	R-MMU-202040	G-protein activation	1/11	28/9114	0.0332978	0.0332978	0.0228235	Gng11	1
R-MMU-397795	R-MMU-397795	G-protein beta:gamma signalling	1/11	28/9114	0.0332978	0.0332978	0.0228235	Gng11	1
R-MMU-5684996	R-MMU-5684996	MAPK1/MAPK3 signaling	2/11	248/9114	0.0344977	0.0344977	0.0233158	Calm1/Calm2	2
R-MMU-71291	R-MMU-71291	Metabolism of amino acids and derivatives	2/11	251/9114	0.0352694	0.0352694	0.0233158	Asrgl1/Qdpr	2
R-MMU-190861	R-MMU-190861	Gap junction assembly	1/11	30/9114	0.0356372	0.0356372	0.0233158	Tubb4a	1
R-MMU-418597	R-MMU-418597	G alpha (z) signalling events	1/11	30/9114	0.0356372	0.0356372	0.0233158	Gng11	1
R-MMU-9006925	R-MMU-9006925	Intracellular signaling by second messengers	2/11	256/9114	0.0365709	0.0365709	0.0233158	Calm1/Calm2	2
R-MMU-71387	R-MMU-71387	Metabolism of carbohydrates	2/11	260/9114	0.0376258	0.0376258	0.0233158	Calm1/Calm2	2
R-MMU-156590	R-MMU-156590	Glutathione conjugation	1/11	32/9114	0.0379714	0.0379714	0.0233158	Gstm7	1
R-MMU-163359	R-MMU-163359	Glucagon signaling in metabolic regulation	1/11	32/9114	0.0379714	0.0379714	0.0233158	Gng11	1
R-MMU-392518	R-MMU-392518	Signal amplification	1/11	32/9114	0.0379714	0.0379714	0.0233158	Gng11	1
R-MMU-456926	R-MMU-456926	Thrombin signalling through proteinase activated receptors (PARs)	1/11	32/9114	0.0379714	0.0379714	0.0233158	Gng11	1
R-MMU-352230	R-MMU-352230	Amino acid transport across the plasma membrane	1/11	33/9114	0.0391366	0.0391366	0.0235408	Slc38a2	1
R-MMU-420092	R-MMU-420092	Glucagon-type ligand receptors	1/11	33/9114	0.0391366	0.0391366	0.0235408	Gng11	1
R-MMU-437239	R-MMU-437239	Recycling pathway of L1	1/11	34/9114	0.0403006	0.0403006	0.0239961	Tubb4a	1
R-MMU-381676	R-MMU-381676	Glucagon-like Peptide-1 (GLP1) regulates insulin secretion	1/11	35/9114	0.0414632	0.0414632	0.0244415	Gng11	1
R-MMU-1592389	R-MMU-1592389	Activation of Matrix Metalloproteinases	1/11	36/9114	0.0426245	0.0426245	0.0248773	Spock3	1
R-MMU-190828	R-MMU-190828	Gap junction trafficking	1/11	39/9114	0.0461009	0.0461009	0.0266424	Tubb4a	1
R-MMU-6814122	R-MMU-6814122	Cooperation of PDCL (PhLP1) and TRiC/CCT in G-protein beta folding	1/11	40/9114	0.0472572	0.0472572	0.0269223	Gng11	1
R-MMU-157858	R-MMU-157858	Gap junction trafficking and regulation	1/11	41/9114	0.0484121	0.0484121	0.0269223	Tubb4a	1
R-MMU-390466	R-MMU-390466	Chaperonin-mediated protein folding	1/11	41/9114	0.0484121	0.0484121	0.0269223	Gng11	1
R-MMU-391251	R-MMU-391251	Protein folding	1/11	41/9114	0.0484121	0.0484121	0.0269223	Gng11	1
R-MMU-432040	R-MMU-432040	Vasopressin regulates renal water homeostasis via Aquaporins	1/11	42/9114	0.0495658	0.0495658	0.0273063	Gng11	1

## Sheet: diffMOL1WD
	ReactomeTerms[[i]]
1	No_Genes

## Sheet: diffMOL2WD
	ID	Description	GeneRatio	BgRatio	pvalue	p.adjust	qvalue	geneID	Count
R-MMU-450341	R-MMU-450341	Activation of the AP-1 family of transcription factors	1/2	10/9114	0.00219334	0.00219334	0.00434815	Fos	1
R-MMU-1236977	R-MMU-1236977	Endosomal/Vacuolar pathway	1/2	20/9114	0.00438428	0.00438428	0.00434815	H2-D1	1
R-MMU-450282	R-MMU-450282	MAPK targets/ Nuclear events mediated by MAP kinases	1/2	28/9114	0.00613529	0.00613529	0.00434815	Fos	1
R-MMU-1236974	R-MMU-1236974	ER-Phagosome pathway	1/2	29/9114	0.00635406	0.00635406	0.00434815	H2-D1	1
R-MMU-2871796	R-MMU-2871796	FCERI mediated MAPK activation	1/2	32/9114	0.00701022	0.00701022	0.00434815	Fos	1
R-MMU-983170	R-MMU-983170	Antigen Presentation: Folding, assembly and peptide loading of class I MHC	1/2	36/9114	0.00788476	0.00788476	0.00434815	H2-D1	1
R-MMU-450294	R-MMU-450294	MAP kinase activation	1/2	54/9114	0.0118154	0.0118154	0.00434815	Fos	1
R-MMU-448424	R-MMU-448424	Interleukin-17 signaling	1/2	61/9114	0.0133419	0.0133419	0.00434815	Fos	1
R-MMU-168164	R-MMU-168164	Toll Like Receptor 3 (TLR3) Cascade	1/2	67/9114	0.0146494	0.0146494	0.00434815	Fos	1
R-MMU-168142	R-MMU-168142	Toll Like Receptor 10 (TLR10) Cascade	1/2	70/9114	0.0153028	0.0153028	0.00434815	Fos	1
R-MMU-168176	R-MMU-168176	Toll Like Receptor 5 (TLR5) Cascade	1/2	70/9114	0.0153028	0.0153028	0.00434815	Fos	1
R-MMU-975871	R-MMU-975871	MyD88 cascade initiated on plasma membrane	1/2	70/9114	0.0153028	0.0153028	0.00434815	Fos	1
R-MMU-166058	R-MMU-166058	MyD88:MAL(TIRAP) cascade initiated on plasma membrane	1/2	71/9114	0.0155206	0.0155206	0.00434815	Fos	1
R-MMU-168179	R-MMU-168179	Toll Like Receptor TLR1:TLR2 Cascade	1/2	71/9114	0.0155206	0.0155206	0.00434815	Fos	1
R-MMU-168188	R-MMU-168188	Toll Like Receptor TLR6:TLR2 Cascade	1/2	71/9114	0.0155206	0.0155206	0.00434815	Fos	1
R-MMU-181438	R-MMU-181438	Toll Like Receptor 2 (TLR2) Cascade	1/2	71/9114	0.0155206	0.0155206	0.00434815	Fos	1
R-MMU-975138	R-MMU-975138	TRAF6 mediated induction of NFkB and MAP kinases upon TLR7/8 or 9 activation	1/2	74/9114	0.0161737	0.0161737	0.00434815	Fos	1
R-MMU-168181	R-MMU-168181	Toll Like Receptor 7/8 (TLR7/8) Cascade	1/2	76/9114	0.016609	0.016609	0.00434815	Fos	1
R-MMU-975155	R-MMU-975155	MyD88 dependent cascade initiated on endosome	1/2	76/9114	0.016609	0.016609	0.00434815	Fos	1
R-MMU-168138	R-MMU-168138	Toll Like Receptor 9 (TLR9) Cascade	1/2	80/9114	0.0174793	0.0174793	0.00434815	Fos	1
R-MMU-1236975	R-MMU-1236975	Antigen processing-Cross presentation	1/2	86/9114	0.0187841	0.0187841	0.00434815	H2-D1	1
R-MMU-166166	R-MMU-166166	MyD88-independent TLR4 cascade	1/2	87/9114	0.0190014	0.0190014	0.00434815	Fos	1
R-MMU-937061	R-MMU-937061	TRIF(TICAM1)-mediated TLR4 signaling	1/2	87/9114	0.0190014	0.0190014	0.00434815	Fos	1
R-MMU-198933	R-MMU-198933	Immunoregulatory interactions between a Lymphoid and a non-Lymphoid cell	1/2	100/9114	0.0218251	0.0218251	0.00464044	H2-D1	1
R-MMU-2559580	R-MMU-2559580	Oxidative Stress Induced Senescence	1/2	101/9114	0.0220421	0.0220421	0.00464044	Fos	1
R-MMU-166016	R-MMU-166016	Toll Like Receptor 4 (TLR4) Cascade	1/2	107/9114	0.0233438	0.0233438	0.00470864	Fos	1
R-MMU-9018519	R-MMU-9018519	Estrogen-dependent gene expression	1/2	111/9114	0.0242111	0.0242111	0.00470864	Fos	1
R-MMU-8939211	R-MMU-8939211	ESR-mediated signaling	1/2	117/9114	0.0255114	0.0255114	0.00470864	Fos	1
R-MMU-2454202	R-MMU-2454202	Fc epsilon receptor (FCERI) signaling	1/2	119/9114	0.0259446	0.0259446	0.00470864	Fos	1
R-MMU-168898	R-MMU-168898	Toll-like Receptor Cascades	1/2	147/9114	0.0319997	0.0319997	0.00561398	Fos	1
R-MMU-2559583	R-MMU-2559583	Cellular Senescence	1/2	162/9114	0.0352357	0.0352357	0.00598229	Fos	1
R-MMU-9006931	R-MMU-9006931	Signaling by Nuclear Receptors	1/2	173/9114	0.0376053	0.0376053	0.00618508	Fos	1

## Sheet: diffMOL4WD
	ReactomeTerms[[i]]
1	No_Genes

[truncated: 7 more sheets: diffMOL5WD, diffMOL6WD, ffMOL1ISWD, ffMOL2ISWD, ffMOL4ISWD, ffMOL5ISWD, ffMOL6ISWD]
