# Supplementary material for: Distinct oligodendrocyte populations have spatial preference and different responses to spinal cord injury
Source: Nat Commun. 2020 Nov 17;11:5860. doi: 10.1038/s41467-020-19453-x (PMC7673029; doi:10.1038/s41467-020-19453-x)
Supplement: Supplementary file 12 — Source Data [file 41467_2020_19453_MOESM12_ESM.xlsx]

## Sheet: Fig. 1C
		P20						P60
	Cx	34.89	30.14	32.13	33.29	49.52	41.46	12	8.27	4.98	18.8	8.87	17.47
	CC	13.44	28.03	28.53	28.68	33.27	30.89	4.92	4.68	12.26	6.61	5.96	9.07
	SC	19.51	23.49	24.15	18.77	10.13	27.61	12.12	5.9	3.18	8.39	9.36	18.38
	Sidak's multiple comparisons test	Mean Diff.	95.00% CI of diff.	Significant?	Summary	Adjusted P Value
	Cx:P20 vs. Cx:P60	25.17	14.44 to 35.91	Yes	****	<0.0001
	Cx:P20 vs. CC:P20	9765	-0.9670 to 20.50	No	ns	0.1006
	Cx:P20 vs. CC:P60	29.66	18.92 to 40.39	Yes	****	<0.0001
	Cx:P20 vs. SC:P20	16.30	5.563 to 27.03	Yes	***	0.0006
	Cx:P20 vs. SC:P60	27.35	16.62 to 38.08	Yes	****	<0.0001
	Cx:P60 vs. CC:P20	-15.41	-26.14 to -4.676	Yes	**	0.0012
	Cx:P60 vs. CC:P60	4482	-6.250 to 15.21	No	ns	0.9608
	Cx:P60 vs. SC:P20	-8878	-19.61 to 1.854	No	ns	0.1823
	Cx:P60 vs. SC:P60	2177	-8.555 to 12.91	No	ns	>0.9999
	CC:P20 vs. CC:P60	19.89	9.158 to 30.62	Yes	****	<0.0001
	CC:P20 vs. SC:P20	6530	-4.202 to 17.26	No	ns	0.6203
	CC:P20 vs. SC:P60	17.59	6.853 to 28.32	Yes	***	0.0002
	CC:P60 vs. SC:P20	-13.36	-24.09 to -2.628	Yes	**	0.0064
	CC:P60 vs. SC:P60	-2305	-13.04 to 8.427	No	ns	>0.9999
	SC:P20 vs. SC:P60	11.06	0.3230 to 21.79	Yes	*	0.0392

## Sheet: Fig. 1F
		P20									P60
	Cx	45.11	13.31	14.72	22.57	26.21	7.33	17.92	60.86	42.48	54.35	4.2	8.73	2.29	16.05	13.11
	CC	35.83	11.82	9.94	19.99	26.81	12.8	30.45	58.5	25.28	36.34	9.41	4.82	2.58	31.6	7.88
	SC	28.54	46.29	2.47	7.41		5.97	1.68	64.98	44.75	8.07	1.3	30.05	4.31	20.51	7.11
	Sidak's multiple comparisons test	Predicted (LS) mean diff.	95.00% CI of diff.	Significant?	Summary	Adjusted P Value
	Cx:P20 vs. Cx:P60	11.38	-17.99 to 40.75	No	ns	0.9815
	Cx:P20 vs. CC:P20	2121	-24.15 to 28.39	No	ns	>0.9999
	Cx:P20 vs. CC:P60	12.40	-16.97 to 41.76	No	ns	0.9616
	Cx:P20 vs. SC:P20	2573	-24.50 to 29.65	No	ns	>0.9999
	Cx:P20 vs. SC:P60	15.94	-13.42 to 45.31	No	ns	0.7876
	Cx:P60 vs. CC:P20	-9258	-38.63 to 20.11	No	ns	0.9976
	Cx:P60 vs. CC:P60	1017	-31.15 to 33.19	No	ns	>0.9999
	Cx:P60 vs. SC:P20	-8806	-38.90 to 21.29	No	ns	0.9989
	Cx:P60 vs. SC:P60	4563	-27.61 to 36.73	No	ns	>0.9999
	CC:P20 vs. CC:P60	10.28	-19.09 to 39.64	No	ns	0.9930
	CC:P20 vs. SC:P20	0.4521	-26.62 to 27.53	No	ns	>0.9999
	CC:P20 vs. SC:P60	13.82	-15.55 to 43.19	No	ns	0.9123
	CC:P60 vs. SC:P20	-9823	-39.92 to 20.27	No	ns	0.9965
	CC:P60 vs. SC:P60	3547	-28.62 to 35.72	No	ns	>0.9999
	SC:P20 vs. SC:P60	13.37	-16.72 to 43.46	No	ns	0.9424

## Sheet: Fig. 1I
		P20												P60
	Cx	7.55	1.79	0	1	5.04	0.31	4.09	4.29	7.33				2.61	0.48	4.98	4.88			5.94	0.55
	CC	0.8	0	0.36	0.12	0	0.1							0.45	0	0.13	1.16			0.62	0
	SC	8.08	11.18	12.54	20.02	23.39	16.84							17.265	20.875	11.61	20.76	21.425				16.95	13.09	11.66	12.76
	Sidak's multiple comparisons test	Predicted (LS) mean diff.	95.00% CI of diff.	Significant?	Summary	Adjusted P Value
	Cx:P20 vs. Cx:P60	0.2489	-5.241 to 5.738	No	ns	>0.9999
	Cx:P20 vs. CC:P20	3259	-2.231 to 8.748	No	ns	0.6682
	Cx:P20 vs. CC:P60	3096	-2.394 to 8.585	No	ns	0.7386
	Cx:P20 vs. SC:P20	-11.85	-17.34 to -6.363	Yes	****	<0.0001
	Cx:P20 vs. SC:P60	-12.78	-17.69 to -7.867	Yes	****	<0.0001
	Cx:P60 vs. CC:P20	3010	-3.003 to 9.023	No	ns	0.8659
	Cx:P60 vs. CC:P60	2847	-3.167 to 8.860	No	ns	0.9071
	Cx:P60 vs. SC:P20	-12.10	-18.11 to -6.088	Yes	****	<0.0001
	Cx:P60 vs. SC:P60	-13.03	-18.52 to -7.537	Yes	****	<0.0001
	CC:P20 vs. CC:P60	-0.1633	-6.177 to 5.850	No	ns	>0.9999
	CC:P20 vs. SC:P20	-15.11	-21.12 to -9.098	Yes	****	<0.0001
	CC:P20 vs. SC:P60	-16.04	-21.53 to -10.55	Yes	****	<0.0001
	CC:P60 vs. SC:P20	-14.95	-20.96 to -8.935	Yes	****	<0.0001
	CC:P60 vs. SC:P60	-15.87	-21.36 to -10.38	Yes	****	<0.0001
	SC:P20 vs. SC:P60	-0.9244	-6.414 to 4.565	No	ns	>0.9999

## Sheet: Fig. 1L
		P20						P60
	Cx	17.5	6.68	4.88	9.71	12.86	9.8	45.95	54.21	59.8	58.12	65.55	42.94
	CC	16.86	6.67	9.41	1.89	12.59	8.94	70.28	74.34	77.29	34.65	60.93	65.15
	SC	23.72	16.68	15.36	34.5	29.09	28.9	52.13	46.21	60.35	59.48	49.53	40.5
	Sidak's multiple comparisons test	Mean Diff.	95.00% CI of diff.	Significant?	Summary	Adjusted P Value
	Cx:P20 vs. Cx:P60	-44.19	-60.53 to -27.85	Yes	****	<0.0001
	Cx:P20 vs. CC:P20	0.8450	-15.49 to 17.18	No	ns	>0.9999
	Cx:P20 vs. CC:P60	-53.54	-69.87 to -37.20	Yes	****	<0.0001
	Cx:P20 vs. SC:P20	-14.47	-30.81 to 1.870	No	ns	0.1204
	Cx:P20 vs. SC:P60	-41.13	-57.47 to -24.79	Yes	****	<0.0001
	Cx:P60 vs. CC:P20	45.04	28.70 to 61.37	Yes	****	<0.0001
	Cx:P60 vs. CC:P60	-9345	-25.68 to 6.995	No	ns	0.7090
	Cx:P60 vs. SC:P20	29.72	13.38 to 46.06	Yes	****	<0.0001
	Cx:P60 vs. SC:P60	3062	-13.28 to 19.40	No	ns	>0.9999
	CC:P20 vs. CC:P60	-54.38	-70.72 to -38.04	Yes	****	<0.0001
	CC:P20 vs. SC:P20	-15.32	-31.65 to 1.025	No	ns	0.0817
	CC:P20 vs. SC:P60	-41.97	-58.31 to -25.63	Yes	****	<0.0001
	CC:P60 vs. SC:P20	39.07	22.73 to 55.40	Yes	****	<0.0001
	CC:P60 vs. SC:P60	12.41	-3.933 to 28.75	No	ns	0.2846
	SC:P20 vs. SC:P60	-26.66	-43.00 to -10.32	Yes	***	0.0002

## Sheet: Fig. 2B
		P20									P60
	CST	35.27	62.45	48.41	53.51	62.52	72.22				74.59	65.96	65.04	75.83	68.61	76.65	76.02	64.56
	ST	43.1	67.1	56.68	67.21	68.45	73.37				69.48	67.41	57.51	62.58	67.51	74.22	69.84	64.58
					Sidak's multiple comparisons test	Predicted (LS) mean diff.	95.00% CI of diff.	Significant?	Summary	Adjusted P Value
					CST:P20 vs. CST:P60	-15.18	-28.69 to -1.662	Yes	*	0.0218
					CST:P20 vs. ST:P20	-6922	-21.37 to 7.527	No	ns	0.7014
					CST:P20 vs. ST:P60	-10.91	-24.43 to 2.604	No	ns	0.1647
					CST:P60 vs. ST:P20	8256	-5.260 to 21.77	No	ns	0.4424
					CST:P60 vs. ST:P60	4266	-8.247 to 16.78	No	ns	0.9160
					ST:P20 vs. ST:P60	-3990	-17.50 to 9.526	No	ns	0.9560

## Sheet: Fig. 2D
		P20												P60
	GM	15.44	10.19	10.06	20.18	20.55	15.13							9.84	10.11	5.24	9.72	11.45				8.24	3.3	4.64	1.89
	WM	22.26	27.24	27.27	18.15	34.21	21.65							24.69	31.64	17.98	31.8	31.4				25.13	22.76	21.01	17.08
	Sidak's multiple comparisons test	Predicted (LS) mean diff.	95.00% CI of diff.	Significant?	Summary	Adjusted P Value
	GM:P20 vs. GM:P60	8099	0.7475 to 15.45	Yes	*	0.0251
	GM:P20 vs. WM:P20	-9872	-17.93 to -1.818	Yes	*	0.0104
	GM:P20 vs. WM:P60	-9574	-16.93 to -2.222	Yes	**	0.0060
	GM:P60 vs. WM:P20	-17.97	-25.32 to -10.62	Yes	****	<0.0001
	GM:P60 vs. WM:P60	-17.67	-24.25 to -11.10	Yes	****	<0.0001
	WM:P20 vs. WM:P60	0.2978	-7.054 to 7.650	No	ns	>0.9999

## Sheet: Fig. 2F
		P20												P60
	dCST	4.55	1.56	4.5	4.86	11.43					10.9	1.96	2.85	7.46	8.31	6.04	2.81	4.55				8.24	3.3	4.64	1.89
	DC	10.46	7.52	10.62	27.44	21.86					32.51	19.87	24.3	24.52	19.46	26.52	36.33	25.52				25.13	22.76	21.01	17.08
	Sidak's multiple comparisons test	Predicted (LS) mean diff.	95.00% CI of diff.	Significant?	Summary	Adjusted P Value
	dCST:P20 vs. dCST:P60	0.07736	-7.634 to 7.788	No	ns	>0.9999
	dCST:P20 vs. DC:P20	-14.00	-21.93 to -6.062	Yes	***	0.0002
	dCST:P20 vs. DC:P60	-18.93	-26.64 to -11.22	Yes	****	<0.0001
	dCST:P60 vs. DC:P20	-14.07	-21.78 to -6.363	Yes	****	<0.0001
	dCST:P60 vs. DC:P60	-19.01	-26.49 to -11.53	Yes	****	<0.0001
	DC:P20 vs. DC:P60	-4936	-12.65 to 2.775	No	ns	0.3995

## Sheet: Fig. 2H
		P20							P60
	GM	30.41	20.1	21.38	34.46	34.48	39.59		46.21		59.48	49.53	52.13	60.35	40.5
	WM	20.33	13.82	6.57	10.92	17.86	16.38		12.6165	19.5842	7.99059	7.69748
	Sidak's multiple comparisons test	Predicted (LS) mean diff.	95.00% CI of diff.	Significant?	Summary	Adjusted P Value
	GM:P20 vs. GM:P60	-21.30	-32.78 to -9.812	Yes	***	0.0002
	GM:P20 vs. WM:P20	15.76	4.272 to 27.24	Yes	**	0.0045
	GM:P20 vs. WM:P60	18.10	5.258 to 30.94	Yes	**	0.0035
	GM:P60 vs. WM:P20	37.05	25.57 to 48.54	Yes	****	<0.0001
	GM:P60 vs. WM:P60	39.39	26.55 to 52.23	Yes	****	<0.0001
	WM:P20 vs. WM:P60	2341	-10.50 to 15.18	No	ns	0.9957

## Sheet: Fig. 2J
		P20				P60
	dCST	32.208	9.45042	17.4136		34.7904	60.5177	69.4444	38.8889
	DC	5.62553	22.0086	11		19.0435	20.1791	22.6074	13.2949
	Sidak's multiple comparisons test	Predicted (LS) mean diff.	95.00% CI of diff.	Significant?	Summary	Adjusted P Value
	dCST:P20 vs. dCST:P60	-31.22	-59.57 to -2.868	Yes	*	0.0290
	dCST:P20 vs. DC:P20	6813	-23.50 to 37.12	No	ns	0.9802
	dCST:P20 vs. DC:P60	0.9094	-27.44 to 29.26	No	ns	>0.9999
	dCST:P60 vs. DC:P20	38.03	9.681 to 66.38	Yes	**	0.0082
	dCST:P60 vs. DC:P60	32.13	5.881 to 58.38	Yes	*	0.0151
	DC:P20 vs. DC:P60	-5903	-34.25 to 22.45	No	ns	0.9865

## Sheet: Fig. 3B
	oligos.integrated$predicted.id	UMAP_1	UMAP_2
AAACCTGCACCTTGTC-1_6	MOL5	-3323529409	-2251443073
AAACCTGCAGCTGGCT-1_6	OPC	1546574451	-0,856072131
AAACCTGGTAGCCTCG-1_6	MOL5	1573830606	-1926468911
AAACCTGGTCGAGATG-1_6	MOL5	2801862873	-2075384374
AAACCTGGTTGCGCAC-1_6	MFOL2	3629783841	1868285699
AAACCTGTCTTACCTA-1_6	MOL3	-5069457268	-20312595
AAACGGGCAATCTGCA-1_6	MOL5	0,269549672	0,982267391
AAACGGGCACTATCTT-1_6	OPC	1505150536	-0,650265814
AAACGGGCACTGTCGG-1_6	MOL5	2901773369	-1767286183
AAACGGGCAGCGTTCG-1_6	MOL5	1122876539	-2704842421
AAAGATGCAAGGTTTC-1_6	MOL1	-3261229043	1755024549
AAAGATGGTAAATACG-1_6	MOL5	268077733	-1894566843
AAAGATGGTCGAGTTT-1_6	MOL5	0,77128987	-1220546798
AAAGATGGTTAAAGAC-1_6	MOL2	-4970575934	0,755275805
AAAGATGGTTCGTCTC-1_6	MFOL1	3535101152	2032439541
AAAGATGTCCTATTCA-1_6	MOL5	-2805753007	-2469427234
AAAGCAAAGGCTAGAC-1_6	MOL5	-2503085901	1189247512
AAAGCAACAACTGGCC-1_6	MOL5	0,836323396	-203049705
AAAGCAACAAGGCTCC-1_6	MOL2	-542278709	-1857922766
AAAGCAAGTCCAGTAT-1_6	MFOL2	2052360577	1718915424
AAAGCAATCTCGCATC-1_6	MOL5	1215573662	-3108322376
AAAGTAGAGCCCAGCT-1_6	MFOL2	3719206182	1827293237
AAAGTAGGTAGCTTGT-1_6	OPC	1530718155	-0,331366515
AAAGTAGGTGACGGTA-1_6	MOL5	1357680367	-1445182991
AAAGTAGTCTGGTATG-1_6	MOL5	-0,528664266	7075922599
AAATGCCAGGACATTA-1_6	MOL5	-3110334156	-0,646079925
AAATGCCCATCACGAT-1_6	MOL6	123451952	106381451
AAATGCCTCGTGACAT-1_6	MOL3	-3728260545	-0,056351405
AACACGTAGAGTAATC-1_6	MOL5	-0,077581978	-3106663237
AACACGTGTGGCAAAC-1_6	MOL5	3778443937	-2850196105
AACACGTGTTCGGGCT-1_6	MOL5	-1826323753	-1443169654
AACACGTTCAACACAC-1_6	MOL5	3247063102	-0,011924615
AACCATGAGCTGTCTA-1_6	MOL5	-0,116418198	0,145925175
AACCATGCAGGACGTA-1_6	MOL5	-0,087374249	6272392948
AACCATGGTCGACTGC-1_6	MOL6	3974046292	-2835083162
AACCATGGTGACTACT-1_6	MOL5	2359854691	-2209612725
AACCATGTCCATGCTC-1_6	MOL5	3305634844	-0,694308741
AACCGCGCAAAGGTGC-1_6	MOL1	-2656784973	1543060997
AACCGCGCAACGCACC-1_6	MOL5	0,872502024	-0,282210577
AACCGCGCAAGCCCAC-1_6	MOL5	3527008357	-0,840950912
AACCGCGCAAGGTGTG-1_6	MOL5	-3263052212	-1207050258
AACCGCGCAAGTACCT-1_6	MOL5	-3419277501	0,398478565
AACGTTGAGCAACGGT-1_6	MOL5	-3568928805	1206293648
AACGTTGCATAAGACA-1_6	MOL5	3149904646	0,584977296
AACGTTGGTACCGCTG-1_6	MOL5	-180863111	-2200117785
AACGTTGGTAGCGTCC-1_6	MOL5	1428356626	-0,947506706
AACGTTGGTTGAGGTG-1_6	MOL5	-0,142769037	-1295910682
AACGTTGTCAAACCGT-1_6	MOL5	-1513931391	0,983736439
AACGTTGTCCAAAGTC-1_6	MOL5	-3222515942	0,850344971
AACTCAGGTCTTTCAT-1_6	MOL1	-152995013	2636928772
AACTCAGGTGCGGTAA-1_6	MOL3	-5133007393	-2050437235
AACTCCCAGACATAAC-1_6	MOL5	1119863862	0,503118952
AACTCCCAGCTAGGCA-1_6	MOL5	2012279347	-1992131266
AACTCCCAGGGCTTGA-1_6	OPC	1542473632	-0,532951195
AACTCCCAGGGTGTGT-1_6	MOL1	-4110893377	1745355589
AACTCCCGTTACGACT-1_6	MOL5	2416342477	-0,847583651
AACTCCCTCAACACAC-1_6	MOL5	1668504714	-2422032049
AACTCCCTCTGACCTC-1_6	MOL5	-2274058466	1007322867
AACTCTTAGCTAAACA-1_6	MOL5	-0,051067839	-192954627
AACTCTTCACACCGAC-1_6	MOL5	1037540926	-0,770114702
AACTCTTGTTGGTGGA-1_6	MOL1	-2577822598	2000739761
AACTCTTTCAACCAAC-1_6	MOL5	-1521583006	1722735691
AACTCTTTCATATCGG-1_6	MOL5	-1213754696	2261306464
AACTGGTAGTACATGA-1_6	MOL5	-0,619938476	7493192918
AACTGGTCAATCGGTT-1_6	MOL5	1400487464	-2363814224
AACTGGTGTTTACTCT-1_6	MOL4	-392508062	1501226766
AACTGGTTCTATCCCG-1_6	MOL5	1205298964	-2535039405
AACTTTCAGACTGGGT-1_6	MOL5	-4025827592	0,240094697
AACTTTCAGGGTATCG-1_6	MOL1	-0,938766564	2452644038
AACTTTCGTTGTCGCG-1_6	MOL5	0,866124942	0,844638162
AACTTTCTCCCTGACT-1_6	MOL3	-5105234505	-1884108097
AAGACCTTCCTTGGTC-1_6	MOL1	-2913074311	1455466765
AAGACCTTCTGGAGCC-1_6	MOL5	1462584687	0,830574488
AAGCCGCAGGCGTACA-1_6	MOL5	-1699224112	-1946052962
AAGCCGCCACCAGTTA-1_6	MOL5	3334114655	0,423721076
AAGCCGCGTATTAGCC-1_6	MOL5	0,638963861	-1167945672
AAGCCGCGTTATCCGA-1_6	MOL5	3239728972	-2615809586
AAGCCGCTCCCTCAGT-1_6	MOL5	1883714655	-0,915658116
AAGGAGCAGGATGGTC-1_6	MOL5	-0,886507048	-2298367355
AAGGAGCGTCGTCTTC-1_6	MFOL2	3396403191	2126165292
AAGGCAGCAAGAGTCG-1_6	MOL5	3461577976	0,340908837
AAGGCAGCATCGATTG-1_6	MOL6	-0,260404351	628764943
AAGGCAGTCGCATGGC-1_6	MOL5	0,105218138	725973839
AAGGTTCAGGCAGTCA-1_6	MOL3	-3997279163	-167952742
AAGGTTCCACACATGT-1_6	MOL5	-0,045071337	6681883405
AAGGTTCGTAGGCATG-1_6	MOL4	-4225962792	-0,976817031
AAGGTTCTCCAGTATG-1_6	MOL4	-4002202365	1280468162
AAGTCTGAGTGCTGCC-1_6	MOL3	-2524022444	7640774944
AAGTCTGGTACCAGTT-1_6	MOL5	3917251964	-2235606307
AAGTCTGGTCATATGC-1_6	MOL3	-517548997	0,058872336
AAGTCTGTCCATGAAC-1_6	MOL5	3087566705	-3261861432
AATCCAGAGTACATGA-1_6	MOL5	2110940585	-2392178308
AATCCAGCAGAAGCAC-1_6	MOL5	3788114791	-2072814702
AATCCAGCAGGGTTAG-1_6	MOL3	-437215615	-2085391121
AATCCAGGTTACGTCA-1_6	MOL5	2327199103	-2503293927
AATCCAGGTTCACCTC-1_6	MOL5	-0,413642293	1075425835
AATCCAGGTTCAGCGC-1_6	MFOL2	6122641767	-1016659363
AATCCAGTCATCATTC-1_6	MOL5	2502011985	-1443309864
AATCGGTGTAGGGACT-1_6	MOL5	1535578232	-156786497
AATCGGTTCGTGGTCG-1_6	MOL5	-2898355228	1156885519
ACACCAACAAGGACAC-1_6	MOL5	2973086413	-1859438943
ACACCAACACAGTCGC-1_6	MOL5	3853672764	-1229185034
ACACCAACAGGTGCCT-1_6	MOL5	1653537036	-1151883738
ACACCCTAGTTACCCA-1_6	MOL5	-1212685964	226196259
ACACCCTAGTTGAGTA-1_6	MOL5	2090830609	-0,647661673
ACACCCTCATGAGCGA-1_6	MOL5	-2038739572	1074790065
ACACCCTGTCCCTACT-1_6	MOL5	3367659517	-1270833348
ACACCGGAGACGCAAC-1_6	MOL5	0,611440494	0,362930142
ACACCGGCAATTCCTT-1_6	MOL1	-3145981715	1570757072
ACACCGGCAGTCGTGC-1_6	MOL5	302498759	-3440770133
ACACCGGTCTCTAAGG-1_6	MOL5	1027022501	1309788731
ACACCGGTCTTCCTTC-1_6	MOL3	-4937536982	-0,207785768
ACACTGAGTACAGTGG-1_6	MOL5	2798109907	-0,320170358
ACACTGAGTAGCCTAT-1_6	MOL5	1811043311	-1125059772
ACACTGATCACCGTAA-1_6	MOL5	3173065707	0,478243873
ACAGCCGAGAATGTTG-1_6	MOL3	-438905187	-0,472945468
ACAGCCGAGCCTCGTG-1_6	MOL3	-3455546912	0,742494785
ACAGCCGTCCAGGGCT-1_6	MOL5	2674283736	0,042572882
ACAGCTACAAAGGCGT-1_6	MOL5	-1123151741	-2378106338
ACAGCTATCAGCCTAA-1_6	MOL5	-3767443788	-1849532755
ACATACGAGTCTCGGC-1_6	MOL5	1149610484	-0,9676287
ACATACGCAGATGGCA-1_6	MOL3	-4428070571	1173299733
ACATACGGTCGAATCT-1_6	MOL5	-0,506046733	-2279718136
ACATACGTCACGACTA-1_6	MOL1	-0,53085401	2531997453
ACATACGTCATCTGCC-1_6	MOL5	2519767194	-1789906657
ACATACGTCGTCCAGG-1_6	MOL2	-4730499744	0,269679783
ACATCAGAGCTCCTTC-1_6	MOL5	-1713804481	7144643596
ACATCAGAGGTAGCTG-1_6	MOL5	-3422063313	-2822979294
ACATCAGCAGCTGCTG-1_6	MOL5	0,580444873	-1394116963
ACATCAGTCTACCAGA-1_6	MOL2	-4774528323	-2557397374
ACATGGTTCAAGAAGT-1_6	MOL5	-1569583785	6952628701
ACCAGTAAGGATGTAT-1_6	MOL3	-3983952807	-0,036038573
ACCAGTACACAGGTTT-1_6	MOL4	-3662422482	-0,559167757
ACCAGTACAGCATACT-1_6	MOL3	-4574894324	0,087872716
ACCAGTAGTCGGGTCT-1_6	MOL3	-2722612696	719283693
ACCCACTAGAGTCTGG-1_6	MOL5	2557391617	-1987323778
ACCCACTCACACAGAG-1_6	MOL5	-0,043754384	-2485475897
ACCCACTCACAGATTC-1_6	MOL5	3041960291	-0,185759409
ACCCACTTCCCTCTTT-1_6	MOL5	-3660809842	-3648127424
ACCCACTTCGGCCGAT-1_6	MOL5	3048439112	-2109896616
ACCGTAACAAGTCATC-1_6	MOL5	2977729188	-3683748355
ACCGTAACACAGTCGC-1_6	MOL1	-1427155826	2730083779
ACCGTAACATGAACCT-1_6	MOL5	-0,669893172	7121244268
ACCGTAATCAGCTTAG-1_6	MOL5	318478849	-1842973502
ACCTTTACAATCGGTT-1_6	MOL5	0,272806705	-2434627864
ACCTTTACACAAGTAA-1_6	MOL6	-0,468471205	1960433109
ACCTTTAGTCAGAATA-1_6	MOL5	-0,055085924	1463405089
ACCTTTAGTCCAGTTA-1_6	MOL5	-2974723026	-0,333966145
ACCTTTAGTTCTCATT-1_6	MOL5	2164698754	-1093509755
ACCTTTAGTTGTACAC-1_6	MOL5	1139887511	-1066823784
ACCTTTATCCGTTGCT-1_6	OPC	1466645176	-0,969276369
ACGAGCCAGCTAACTC-1_6	MOL5	1339574562	0,696183188
ACGAGCCAGGGTCGAT-1_6	MOL5	1128631691	-2364307654
ACGAGCCAGTAGATGT-1_6	COP	1555817748	-0,886536209
ACGAGCCCAAAGGAAG-1_6	MOL5	-3670576985	-3825472028
ACGAGCCCAAATCCGT-1_6	MOL4	-3194021778	-1566926301
ACGAGCCCAAGCTGGA-1_6	MOL3	-4672019213	-1071526559
ACGAGCCCAGTAAGAT-1_6	MOL5	-2106136251	1378152928
ACGAGCCCATCGGTTA-1_6	MOL5	3777640406	-0,263356872
ACGAGCCGTGAGTGAC-1_6	MOL3	-4004763255	-3729344924
ACGAGCCGTTCTGGTA-1_6	MOL5	3475406183	-1385318402
ACGAGCCTCTGCCAGG-1_6	MOL5	-0,114474991	6395092485
ACGAGGACAACAACCT-1_6	MOL3	-5052880474	-1430304077
ACGAGGACAGACGCAA-1_6	MOL5	-2090411251	-1625658678
ACGAGGACAGTATGCT-1_6	MOL5	-3103918686	-0,198462983
ACGAGGACATTAACCG-1_6	MOL3	-4974541018	-3275010978
ACGAGGAGTTTGTTGG-1_6	MOL1	-1719601862	1356660781
ACGAGGATCGATGAGG-1_6	MOL5	1481747493	1042183769
ACGATACCATATACGC-1_6	MOL5	-2996274113	1205021981
ACGATACGTCAGCTAT-1_6	MOL1	-385990917	1918546579
ACGATACGTCTTGTCC-1_6	MOL6	-0,284271017	1330759925
ACGATACTCCGATATG-1_6	MOL5	-3449437208	-3412532868
ACGATACTCTGGAGCC-1_6	MOL5	-374794188	-0,307505815
ACGATACTCTTCGAGA-1_6	MOL6	-0,174067382	0,721148505
ACGATGTAGATGTTAG-1_6	MOL5	3785867099	-1023276336
ACGATGTAGGGATACC-1_6	MOL3	-4265359278	0,405557766
ACGATGTCACTTACGA-1_6	MOL2	-4951116799	-0,709668068
ACGATGTGTAAATACG-1_6	MOL2	-4823389901	0,821579786
ACGATGTGTACTTCTT-1_6	MOL5	-0,060353668	2303322647
ACGATGTGTTGACGTT-1_6	MOL5	3148874418	-2033687603
ACGATGTTCCTAGAAC-1_6	MOL3	-3582097304	-3618825058
ACGATGTTCTGCTGCT-1_6	MOL3	-4595256147	-0,944558216
ACGCAGCAGGAGTACC-1_6	MOL6	1546857137	-0,389274562
ACGCAGCCATACGCTA-1_6	MOL5	1202808761	-1204646207
ACGCAGCTCAGTCAGT-1_6	MOL5	2470273956	-0,954329269
ACGCAGCTCCCATTTA-1_6	MOL3	-4109578235	-326231477
ACGCCAGAGGTACTCT-1_6	MOL3	-4398696744	-0,969470156
ACGCCAGAGTCACGCC-1_6	MOL5	1448475303	0,377658202
ACGCCAGCAAGTTCTG-1_6	MOL3	-4436429255	-1944193194
ACGCCAGCAGTCTTCC-1_6	MOL2	-4816026223	0,917649912
ACGCCAGGTTCGAATC-1_6	MOL1	-2847435943	1977255621
ACGCCAGGTTTAGGAA-1_6	MOL5	1354183409	-0,933880951
ACGCCAGTCAACCATG-1_6	MOL5	2149911747	-0,282762251
ACGCCAGTCCTGCCAT-1_6	MOL5	3520985619	-2272871918
ACGCCGACAATTGCTG-1_6	MOL5	3004903389	1198801058
ACGCCGAGTTCCACGG-1_6	MOL3	-4208208791	0,502745735
ACGCCGAGTTCCGTCT-1_6	MOL5	2070817844	-2045081983
ACGGAGAAGAAGGCCT-1_6	MOL5	-2192932586	731719449
ACGGAGAAGGGTATCG-1_6	MOL5	1009260003	-1690567831
ACGGAGACACAAGCCC-1_6	MOL5	0,494486581	-1347440178
ACGGAGAGTTACTGAC-1_6	MOL3	-4625298885	-1208108179
ACGGCCAAGCGCCTTG-1_6	MOL3	-4414762926	0,118616882
ACGGCCACATGGTCTA-1_6	MOL5	0,843382371	0,680298019
ACGGCCACATGTCTCC-1_6	MOL5	0,136834735	-3327521706
ACGGCCAGTCTAAAGA-1_6	MOL3	-4653523534	-2836977811
ACGGCCAGTTCACCTC-1_6	MOL3	-4853309586	-1816367873
ACGGCCAGTTCCGGCA-1_6	MOL3	-4133787476	-2517321078
ACGGCCATCCCTTGTG-1_6	MOL3	-3804505483	-2221286886
ACGGGCTAGGATCGCA-1_6	MOL5	2310847065	-2513636858
ACGGGCTCACGAAGCA-1_6	MOL5	-348552347	-3190129895
ACGGGCTTCATGTCCC-1_6	MOL5	3007491308	-1681443919
ACGGGCTTCCATGAAC-1_6	MOL5	-201352379	7658600596
ACGGGCTTCGTCCGTT-1_6	MOL6	0,34727756	1361709122
ACGGGCTTCGTGGGAA-1_6	MOL5	-0,821423569	2250484122
ACGGGTCAGTGTCTCA-1_6	MOL1	-4410857255	1438165244
ACGGGTCGTTAAAGTG-1_6	MOL5	-0,687839364	-0,954999781
ACGTCAAAGAAGGTTT-1_6	MOL5	2923836174	-0,979256731
ACGTCAAAGTCACGCC-1_6	MOL3	-4220730297	-200642078
ACGTCAACATCCGCGA-1_6	MOL3	-4996218761	-3096444888
ACGTCAATCGACAGCC-1_6	MFOL2	3464380809	1620206228
ACGTCAATCGGCGCTA-1_6	MOL5	-343921318	-0,496148105
ACGTCAATCTCCAGGG-1_6	MOL5	-3368745968	1130160918
ACTATCTAGCAGACTG-1_6	OPC	1529800771	-0,864369146
ACTATCTCACCTCGTT-1_6	MOL2	-4706524784	0,905148105
ACTATCTCAGTAAGAT-1_6	MOL5	0,928357221	-2632360472
ACTATCTGTAGCTAAA-1_6	MOL5	-0,44688942	-1858333516
ACTATCTGTCGAAAGC-1_6	MOL5	3712867831	-0,55904235
ACTATCTTCATAACCG-1_6	MOL5	0,563295098	0,616459288
ACTGAACAGCTAGTTC-1_6	MOL5	-2941197179	7145432311
ACTGAACCAGGCAGTA-1_6	MOL5	1625586357	0,621919168
ACTGAACGTACATCCA-1_6	MOL5	-2916262418	7143836634
ACTGAACTCACCAGGC-1_6	MOL5	-3070025407	-2058896961
ACTGAGTAGCATCATC-1_6	MOL5	-0,126949391	-0,727770154
ACTGAGTAGGTACTCT-1_6	MOL2	-4926019281	0,426554495
ACTGAGTCACTTCTGC-1_6	MOL1	-0,266508126	2773109042
ACTGAGTGTGTTTGGT-1_6	MOL5	-0,170425438	6334059054
ACTGATGAGGGTTTCT-1_6	MOL5	2217280525	-0,631711314
ACTGATGCAAGCGCTC-1_6	MOL3	-4538183748	-2732688736
ACTGATGCACCGTTGG-1_6	MOL5	-1949037526	6973845872
ACTGATGCATCGATTG-1_6	MOL5	-0,672208612	1693367439
ACTGATGGTAGGCATG-1_6	MOL5	-0,63019847	-1093801255
ACTGATGGTGCTTCTC-1_6	MOL5	1535981594	-0,477064233
ACTGATGTCCTCCTAG-1_6	MOL5	-4032366796	-1271216807
ACTGCTCAGGTGTTAA-1_6	MOL5	3035355211	-3186933996
ACTGCTCCAGGCGATA-1_6	MOL5	0,534572292	-2333030478
ACTGCTCCATCCGGGT-1_6	MOL5	-1051195786	1346896869
ACTGCTCTCCGAGCCA-1_6	MOL4	-3356645772	-3191880405
ACTTACTCACATCCGG-1_6	MOL5	1880827365	-2208601863
ACTTACTGTAGAGTGC-1_6	MOL5	-0,947212748	20054714
ACTTACTGTCTAACGT-1_6	MOL5	0,036770677	-1262581711
ACTTACTGTGCCTGCA-1_6	MOL1	-4449062795	1658737199
ACTTACTGTTCGCTAA-1_6	MOL5	2924536914	-2255529713
ACTTGTTGTCTGCAAT-1_6	MOL3	-4303765106	-0,679391935
ACTTGTTTCATAACCG-1_6	MOL5	0,576383204	2071107805
ACTTGTTTCCACTGGG-1_6	MOL3	-3003631453	7851960323
ACTTGTTTCCGCGGTA-1_6	MOL5	-4333758171	-3638535175
ACTTGTTTCTGTACGA-1_6	MOL5	-1234103679	-265884131
ACTTGTTTCTTACCGC-1_6	MOL5	3989003285	-2258616653
ACTTTCACAAGTTGTC-1_6	MOL3	-4512087554	-3131250808
ACTTTCATCCACGCAG-1_6	MFOL2	3635895546	152210503
ACTTTCATCTCGATGA-1_6	MOL6	-0,578865523	614184491
AGAATAGCAGTGAGTG-1_6	MOL5	1675779985	-1832931697
AGAATAGGTACAGACG-1_6	MOL5	-3257066164	0,85235233
AGAATAGGTTTCCACC-1_6	MOL3	-4526031624	-2586023552
AGACGTTAGCTCCTTC-1_6	MOL5	0,898266868	0,341322357
AGACGTTGTACAGTGG-1_6	MOL5	2612590017	-1919089185
AGACGTTGTAGCCTCG-1_6	MOL5	-2787695894	-290430613
AGACGTTGTAGTAGTA-1_6	MOL5	-0,550849878	0,246363409
AGACGTTGTCTCACCT-1_6	MOL5	1469149476	-1353772998
AGACGTTTCAGGTAAA-1_6	MOL5	-3853412265	1354264343
AGAGCGAAGCAACGGT-1_6	MOL5	-1114524826	-1245342054
AGAGCGAAGGCGACAT-1_6	MOL6	1235376259	-0,482004969
AGAGCGAAGGTGGGTT-1_6	MOL5	2579100991	-3644497226
AGAGCGAGTGCAGACA-1_6	MOL5	1308125289	-301969172
AGAGCGATCCTATTCA-1_6	MOL5	0,282877858	-0,878029653
AGAGCGATCGAATGCT-1_6	MOL6	1677424065	-0,296514818
AGAGCGATCGTACCGG-1_6	MOL3	-3768856818	-281716385
AGAGCGATCTTGTACT-1_6	MOL5	0,064457501	-2385146827
AGAGCTTCAGCCTTTC-1_6	MOL5	329233634	-1807992435
AGAGCTTGTCAACTGT-1_6	MOL5	3303644547	-0,51099372
AGAGCTTTCAAGGTAA-1_6	MOL5	-0,402932445	7252738824
AGAGCTTTCCAAACTG-1_6	MOL3	-3767665686	0,696169898
AGAGTGGAGAGTGAGA-1_6	MFOL2	6140928468	-1005679402
AGAGTGGCAGTGACAG-1_6	MOL5	-0,227332907	7607604923
AGATCTGAGAGGTAGA-1_6	MOL5	1669197562	-0,600214359
AGATCTGAGCAGCGTA-1_6	MOL5	3233627991	-3274241949
AGATCTGAGGAATTAC-1_6	MOL5	-0,940273344	-233316115
AGATCTGCAGTAAGCG-1_6	MOL1	-3672506351	0,247909847
AGATCTGGTTACGACT-1_6	MOL6	0,545617096	-1554011489
AGATCTGTCTTGTCAT-1_6	MOL5	2344004638	-2117823092
AGATTGCAGACTTGAA-1_6	MOL5	2625288617	-2112249403
AGATTGCAGTGCCAGA-1_6	MOL3	-4523766527	0,987010171
AGATTGCCAAGCGTAG-1_6	MOL5	3740355814	-2817299605
AGATTGCCACTAAGTC-1_6	MOL5	2660694478	-0,110073531
AGATTGCCATCGTCGG-1_6	MOL1	-0,642295326	2651625932
AGATTGCTCTGGTATG-1_6	MOL3	-3449243591	7700360384
AGCAGCCTCAGAGCTT-1_6	MOL1	-3576054632	0,739230858
AGCATACAGCTCAACT-1_6	MOL3	-3447831724	7583378891
AGCATACAGGATGCGT-1_6	MOL5	0,118675381	0,466064459
AGCATACGTACTCAAC-1_6	MOL5	-355351697	-3625843569
AGCATACTCTCGGACG-1_6	MOL3	-4915684716	-3064053978
AGCGGTCAGAGCCTAG-1_6	MOL3	-4197777457	-1728139364
AGCGGTCCATCCCACT-1_6	MOL5	-2710985435	-1701793405
AGCGGTCGTGTAACGG-1_6	MOL5	0,129184061	1231884356
AGCGTATGTGTGACCC-1_6	MOL5	0,699031492	0,48176377
AGCGTATGTTCGCGAC-1_6	MOL5	2566455563	0,336898295
AGCGTATTCTGTGCAA-1_6	MOL5	0,37980543	-2192747113
AGCGTCGAGTATCTCG-1_6	MOL5	2140723556	-0,960670333
AGCGTCGCATAAGACA-1_6	MOL5	1936477111	-1643044194
AGCGTCGGTAAGAGAG-1_6	MOL5	3140460615	-2859693339
AGCGTCGTCGGACAAG-1_6	MOL5	3688605313	-3456888755
AGCGTCGTCGGCGGTT-1_6	MOL5	0,81893352	0,145372262
AGCTCCTCACCCATTC-1_6	MOL5	2462655401	-2200438224
AGCTCCTTCCGCATAA-1_6	MOL5	2693359069	-1738632655
AGCTCTCGTTAAGATG-1_6	MOL5	-1617905055	-1236251167
AGCTCTCTCATGTCTT-1_6	MOL5	0,396174102	2228201584
AGCTTGAAGGATGTAT-1_6	MOL5	-1086142004	1850621341
AGCTTGAAGGGTGTTG-1_6	MOL5	2726486746	-2681558125
AGCTTGAAGTACCGGA-1_6	MOL6	-0,829753378	1452927544
AGCTTGACAAATACAG-1_6	MOL5	-0,438889406	0,962009274
AGCTTGACACATTTCT-1_6	MOL5	-0,812106	0,151652421
AGCTTGAGTCGAGATG-1_6	MOL5	1466924672	0,854795675
AGCTTGATCAAGGTAA-1_6	MOL5	-3854637389	-0,645909099
AGCTTGATCGCCCTTA-1_6	MOL5	2717080712	-1501988383
AGGCCACAGCAATATG-1_6	MOL5	2788562025	-0,49025575
AGGCCACAGTATCTCG-1_6	MOL6	1095098488	0,749699378
AGGCCACTCGGTTAAC-1_6	MOL5	0,20256957	-0,320824941
AGGCCACTCTACTTAC-1_6	MOL3	-2183733818	7531581667
AGGCCACTCTGGCGTG-1_6	MOL3	-3892131019	0,619861419
AGGCCGTAGGCTCAGA-1_6	MOL3	-4147005904	-3154005487
AGGCCGTCAGATGGGT-1_6	MFOL1	348681143	2084892614
AGGCCGTGTGAGGCTA-1_6	MOL5	3012788737	-1396647219
AGGCCGTGTGTCAATC-1_6	MOL5	-1354364731	7053795987
AGGCCGTTCAAGCCTA-1_6	MOL5	-0,334305546	7563894428
AGGGAGTAGCACAGGT-1_6	MOL3	-4469555641	-2314563245
AGGGAGTAGCTAGTCT-1_6	MOL5	-0,80676529	101481095
AGGGAGTCAAGCTGTT-1_6	MOL5	3267123382	-1278923111
AGGGAGTGTTGCTCCT-1_6	MOL5	3405447126	-382934284
AGGGATGCAGTCGTGC-1_6	MOL6	0,435314487	114603929
AGGGATGTCACCTCGT-1_6	MOL5	3335121606	-3489011486
AGGGATGTCCCAACGG-1_6	MOL3	-3601258697	-0,42419572
AGGGTGAAGACAGACC-1_6	MOL3	-4508209011	-2953045332
AGGGTGACAAGAAAGG-1_6	MOL5	0,016931357	-0,680626446
AGGGTGACATGCCACG-1_6	MOL5	180088965	-1242945065
AGGGTGAGTGCAGGTA-1_6	MOL5	1179015595	-0,368168245
AGGGTGAGTTCAGACT-1_6	MOL3	-2879487955	7689313755
AGGGTGATCAGCTTAG-1_6	MOL5	-2268045159	-2183199418
AGGGTGATCTTACCTA-1_6	MOL5	1171551362	-257536376
AGGTCATAGACAGGCT-1_6	MOL5	-2828116004	0,863321069
AGGTCATAGCTAACAA-1_6	MOL5	-2435773411	7310095164
AGGTCATAGGCTAGAC-1_6	MOL5	3779077524	-3070307987
AGGTCATAGGGCACTA-1_6	MOL5	1066962134	-2727569495
AGGTCATCATGATCCA-1_6	MOL6	0,900073732	-1641231009
AGGTCATGTAACGCGA-1_6	MOL5	3407802732	0,123890468
AGGTCATGTGCACGAA-1_6	MOL3	-2533344751	-2301582126
AGGTCATGTGCAGGTA-1_6	MOL5	-1937338561	0,656706694
AGGTCATTCAGCTGGC-1_6	MOL5	3592317632	-2128534701
AGGTCCGAGCTACCGC-1_6	MOL5	2958551085	-3345090274
AGGTCCGCAGGGTATG-1_6	MOL5	1180507973	-2104955471
AGGTCCGGTACATCCA-1_6	MFOL2	3649232851	1928625917
AGGTCCGGTCACAAGG-1_6	MOL5	-3771746145	-3458592101
AGGTCCGTCTGTACGA-1_6	MOL3	-2501954317	7584579
AGTAGTCGTATGGTTC-1_6	MOL3	-3873519743	-2008339327
AGTCTTTCATCTCCCA-1_6	MOL5	3218061262	-267730451
AGTCTTTCATTGGGCC-1_6	MOL5	0,200290348	1114953938
AGTCTTTTCCGGCACA-1_6	MOL5	-2266083182	0,875102535
AGTCTTTTCTAACGGT-1_6	MOL5	2749031535	0,283644526
AGTGAGGAGTGTACGG-1_6	MOL5	2794178124	-2388925096
AGTGGGAAGTATCTCG-1_6	MOL5	1506907682	-1822132289
AGTGGGACACTAGTAC-1_6	MOL5	-0,357962944	7133756551
AGTGGGAGTTAGAACA-1_6	MOL1	-3148268454	1765803847
AGTGGGATCATCTGTT-1_6	MOL2	-4856821351	0,574200957
AGTGTCACACTGTGTA-1_6	MOL5	-4425538303	-2816586625
AGTGTCACAGCTGTGC-1_6	MOL5	1538284982	-0,258299047
AGTGTCAGTCGAATCT-1_6	MOL1	-4020987351	1618174761
AGTGTCAGTTCAACCA-1_6	MOL5	-1399852891	-1723056709
AGTGTCATCACCATAG-1_6	MOL5	-0,139241056	214369417
AGTGTCATCCAGAGGA-1_6	MOL5	2118278677	-1848285119
AGTTGGTAGCCAGAAC-1_6	MOL3	-4729413955	-3384700004
AGTTGGTCAATTCCTT-1_6	MOL5	-2838667238	-1304571258
AGTTGGTCAGCTCGAC-1_6	MOL6	0,013252309	1738822429
AGTTGGTGTCCATCCT-1_6	MOL5	0,063613967	7165567386
AGTTGGTTCCTTAATC-1_6	MOL3	-5023667956	-211520184
AGTTGGTTCGGCTACG-1_6	MOL5	-2231967274	-277396356
AGTTGGTTCTGTCCGT-1_6	MOL5	2117659938	-0,260814171
ATAAGAGCAAACGCGA-1_6	MOL5	1109573339	-141323164
ATAAGAGCAGCCTTGG-1_6	MOL5	2854724673	-0,212569944
ATAAGAGGTCGCATCG-1_6	MOL5	2123369924	0,548883584
ATAAGAGTCAAGCCTA-1_6	MOL3	-4363878412	1277480812
ATAGACCCAAGCCGTC-1_6	MOL5	2799158051	-0,691123195
ATAGACCCAATAGAGT-1_6	MOL5	-0,594762595	1108641371
ATAGACCCATAGGATA-1_6	MOL5	-0,739674451	1291629305
ATAGACCCATCATCCC-1_6	MOL5	2471945421	-109191183
ATAGACCGTAGCGCTC-1_6	MOL5	-2853204253	-3025064614
ATAGACCGTTATGCGT-1_6	MOL2	-4750611184	136152895
ATCATCTAGGAGCGAG-1_6	MOL3	-3072967697	7440785002
ATCATCTCAAGACGTG-1_6	MOL5	1879070427	-0,741790438
ATCATCTCACCACGTG-1_6	MOL5	3383626074	0,217283063
ATCATCTGTAGCGCAA-1_6	MOL6	-0,327669703	1329072107
ATCATCTGTATAAACG-1_6	MOL5	0,983530859	-2252074367
ATCATCTGTTCGAATC-1_6	MOL5	-0,03216372	6210348806
ATCATCTTCCGTTGCT-1_6	MOL3	-3761921789	-3001507716
ATCATCTTCTGTTTGT-1_6	MOL5	2650558976	-0,115814228
ATCATGGCATGTCTCC-1_6	NFOL1	1505493288	-1203438882
ATCATGGGTCGCGGTT-1_6	MOL5	0,856740244	-1767266742
ATCATGGTCCTACAGA-1_6	MOL5	196180438	-0,075934691
ATCCACCCAGCCTATA-1_6	MOL5	1026728584	0,623128475
ATCCGAAAGCAGGCTA-1_6	MOL5	-0,535700098	1323856234
ATCCGAACAAGGTTCT-1_6	MOL5	2630774453	-1988539936
ATCCGAAGTCGAATCT-1_6	MOL5	-0,174743334	-1767201125
ATCCGAAGTGAAATCA-1_6	MOL6	1851151999	-0,996192897
ATCGAGTAGGATGGTC-1_6	MOL3	-3327232961	7208192972
ATCGAGTCAATTGCTG-1_6	MOL5	1848322795	-1785155475
ATCGAGTCAGGTGCCT-1_6	MOL3	-4907666918	0,700306148
ATCGAGTGTATAGGTA-1_6	MOL5	-0,276432056	0,207344726
ATCGAGTGTGAAAGAG-1_6	MFOL2	6058204481	-1002196103
ATCTACTCAAGCGAGT-1_6	MOL5	1633509155	-1031242392
ATCTACTCACGAAAGC-1_6	MOL5	0,188215123	-3339513523
ATCTACTCATCCGCGA-1_6	MOL5	0,596875263	1758126255
ATCTACTGTCATACTG-1_6	MOL3	-4651050521	-0,339126691
ATCTACTGTCGCTTTC-1_6	MOL5	-0,920077325	1559480333
ATCTACTGTGAAGGCT-1_6	MOL3	-324611035	-0,641046972
ATCTACTGTGGTCTCG-1_6	MOL5	1392787652	-1756299221
ATCTGCCAGCCAGTTT-1_6	MOL5	-1665463544	7379106053
ATCTGCCGTGTTGAGG-1_6	MOL5	2964583425	-2270824663
ATCTGCCTCGATCCCT-1_6	MOL3	-5228012233	-1453545827
ATGAGGGAGGACACCA-1_6	MOL5	2376165359	-1586681799
ATGAGGGAGTTACCCA-1_6	MOL5	0,369998838	1786057118
ATGAGGGCAACCGCCA-1_6	MOL5	2522943706	-2796381829
ATGAGGGCAAGTTGTC-1_6	MOL6	1379906992	0,109005751
ATGAGGGGTAGCGTAG-1_6	MOL4	-4725843993	1201307931
ATGCGATAGAGCAATT-1_6	OPC	149060681	-0,866485798
ATGCGATAGATGCCAG-1_6	MOL5	0,892430624	1151983428
ATGCGATGTACTTAGC-1_6	MOL2	-4814320205	1177907466
ATGCGATGTCTTCGTC-1_6	MOL2	-5208523796	-0,093600162
ATGCGATTCAGGCAAG-1_6	MOL2	-4707102863	-1309661699
ATGCGATTCATAAAGG-1_6	MOL5	-2933664289	-2148998659
ATGGGAGGTCGCGTGT-1_6	MOL2	-4950273699	0,529821573
ATGTGTGAGATCCCAT-1_6	MOL5	-2593646083	0,792383825
ATGTGTGAGCTTCGCG-1_6	MFOL2	3687845406	1349591879
ATGTGTGCACCCAGTG-1_6	MOL5	0,755937848	-0,789044926
ATGTGTGCATCTACGA-1_6	MOL5	-2759058872	-1941723359
ATGTGTGGTACCGTAT-1_6	MOL6	2173597247	-0,637303252
ATGTGTGGTTACAGAA-1_6	MOL5	2274109212	-2488421116
ATGTGTGTCACAGTAC-1_6	MOL3	-2449464133	7495274883
ATGTGTGTCCCAAGAT-1_6	MOL5	3367458913	-2742424598
ATGTGTGTCCTATTCA-1_6	OPC	1496648627	-1029530964
ATTACTCCATCCCACT-1_6	MOL5	2343623658	-0,299087313
ATTACTCGTTACGGAG-1_6	MOL6	0,984080649	0,267510466
ATTACTCTCGGATGGA-1_6	MOL5	-2374542848	1523485099
ATTATCCAGACAAAGG-1_6	MOL3	-4068655747	-3207066787
ATTATCCCAAGAGGCT-1_6	MOL5	1967138399	-2751312121
ATTATCCCACGGTTTA-1_6	MOL5	1659362554	-0,398268409
ATTATCCGTGCGCTTG-1_6	MOL5	3101930333	0,225526784
ATTATCCTCACAGGCC-1_6	MOL5	3636265398	0,271587244
ATTCTACAGACGACGT-1_6	MOL5	2837210061	-2185807499
ATTCTACCAAGAAGAG-1_6	MOL3	-3478093951	-2798412166
ATTCTACCATAAGACA-1_6	MOL5	-3227102078	-3226690952
ATTCTACGTATGAATG-1_6	MOL2	-5134336612	-0,08830268
ATTCTACGTGCTGTAT-1_6	MOL5	2829362143	-2551876249
ATTCTACTCACAAACC-1_6	MOL5	1924379294	0,588122355
ATTCTACTCAGCACAT-1_6	MOL3	-2330461862	7600335836
ATTGGACAGAGTGAGA-1_6	MOL5	-285694865	-1172667533
ATTGGACAGCAGGTCA-1_6	MOL5	372879979	-2812699923
ATTGGACAGCGCTCCA-1_6	MOL5	2480019717	-296922231
ATTGGACGTAGGGTAC-1_6	MFOL2	3518217432	1940227288
ATTGGACGTGTAAGTA-1_6	MOL3	-4289542702	-0,697340535
ATTGGACTCTAACTGG-1_6	MOL5	3387572614	-1158033467
ATTGGACTCTCGTATT-1_6	MOL5	2659699928	-1234792611
ATTGGACTCTTCTGGC-1_6	MOL3	-4190036344	-3506109142
ATTGGTGAGGACATTA-1_6	OPC	148738117	-0,838251237
ATTGGTGAGTGGGTTG-1_6	MOL3	-4759958409	-208630325
ATTGGTGCAAACTGTC-1_6	MOL5	-3210502533	0,100914118
ATTGGTGGTATATCCG-1_6	MOL3	-4436516429	-1086397169
ATTTCTGAGTTACCCA-1_6	OPC	1527162524	-0,836481757
ATTTCTGTCGTTTGCC-1_6	MOL5	3125813437	-2262808315
CAACCAAAGTTTCCTT-1_6	MOL5	-0,468283049	6386236861
CAACCTCAGCTTTGGT-1_6	MOL5	0,05786719	7525648919
CAACCTCCATTGAGCT-1_6	MOL5	2165427556	0,692125511
CAACCTCTCCACGACG-1_6	MOL5	2308007242	-0,521455246
CAACTAGAGCGCTTAT-1_6	MOL3	-4732314675	123746266
CAACTAGAGTGCTGCC-1_6	MOL5	-2584079379	-0,960864477
CAACTAGCAGATCCAT-1_6	MOL5	-0,813006701	6210188241
CAACTAGCAGTTCATG-1_6	MOL5	-0,232162174	2149579892
CAACTAGCATCTATGG-1_6	MOL5	0,291351375	-1476564145
CAACTAGCATTCACTT-1_6	MFOL2	3605124295	1455393428
CAACTAGGTAAGGGAA-1_6	MOL5	1807298127	-3339490718
CAACTAGGTCGTCTTC-1_6	MOL1	-0,593905737	2346260638
CAAGAAACAATGGATA-1_6	MOL3	-3677714887	-3437551435
CAAGAAACATGCATGT-1_6	MOL5	2910648039	0,237202839
CAAGATCAGTGACTCT-1_6	MOL5	1663944739	-208189491
CAAGATCCAGATGGCA-1_6	MOL5	2265870809	-1155032717
CAAGATCCAGCTCCGA-1_6	MOL5	0,021352483	6466289703
CAAGATCGTGCGGTAA-1_6	MOL5	1068444842	1873799133
CAAGATCTCTACTTAC-1_6	MOL5	0,983499839	0,519305924
CAAGGCCAGTCCCACG-1_6	MOL5	1938145289	-1306977939
CAAGGCCAGTGTACTC-1_6	MOL5	0,844783874	-1327978767
CAAGGCCCAGGCGATA-1_6	MOL5	1100913586	0,701099939
CAAGTTGCAGGATCGA-1_6	MOL5	0,372987456	1426401715
CACAAACAGGCAAAGA-1_6	MFOL2	3360792595	1532844279
CACAAACGTATTCGTG-1_6	MOL5	1000884981	1289093151
CACAAACGTTTAGGAA-1_6	MOL5	0,109181609	-1881573978
CACAAACTCAACACCA-1_6	MOL5	-0,41430836	7214610425
CACACAAGTGAAATCA-1_6	MOL6	0,348487033	0,502437922
CACACAATCTACTTAC-1_6	MOL3	-401563714	-3600113745
CACACCTCAAGGCTCC-1_6	MOL5	2573503642	-244717726
CACACCTCATAGAAAC-1_6	MOL3	-4915867384	-0,031016887
CACACCTGTATAAACG-1_6	MOL2	-4812096467	0,764263218
CACACCTTCAAAGTAG-1_6	MOL5	3867680908	-1761835962
CACACTCCACCCATGG-1_6	MOL5	3821100509	-2132643174
CACAGGCAGAATTCCC-1_6	MOL5	-0,602866936	-0,709387655
CACAGGCAGACTGTAA-1_6	MOL3	-4589333854	-0,273115539
CACAGGCCATTAGCCA-1_6	MOL5	-2941329489	-2509800953
CACAGGCGTGACCAAG-1_6	MOL5	-3701302883	-1337324773
CACAGGCGTTCCGGCA-1_6	MOL5	0,998857989	-1600131731
CACAGGCTCAAGAAGT-1_6	MOL5	-0,277978713	0,22119699
CACAGGCTCACTTCAT-1_6	MOL4	-3918266556	-3334838547
CACAGTAAGCTGAAAT-1_6	MOL5	2514518987	-0,440658075
CACAGTACAGCATGAG-1_6	MOL1	-2909841341	1974477853
CACAGTAGTGTCCTCT-1_6	MOL5	-0,214863938	6988849912
CACAGTATCGCATGGC-1_6	MOL5	-1851488762	7452841668
CACAGTATCTTGAGAC-1_6	MOL5	-2122456046	7693296541
CACATAGAGGCAGTCA-1_6	OPC	1526240465	-0,461476039
CACATAGAGTGGGATC-1_6	MOL5	-0,410046034	14605071
CACATTTAGATCACGG-1_6	MOL5	3584462906	-1305678456
CACATTTAGATGGCGT-1_6	MOL5	0,808282515	-0,933872537
CACATTTCAATCTACG-1_6	MOL5	1339131808	-272147863
CACATTTCAGACGTAG-1_6	MOL1	-2935000858	1248868856
CACATTTCAGTATCTG-1_6	MOL5	3167465896	-1492548201
CACATTTGTCTAAAGA-1_6	MOL5	0,432866672	1669391529
CACATTTGTGCAACGA-1_6	MOL5	3094497292	-0,650454313
CACCACTAGTTTGCGT-1_6	MFOL2	3603070241	1206928297
CACCACTCAATCACAC-1_6	MOL3	-2792670004	-3669353414
CACCAGGAGCCCGAAA-1_6	MOL5	-2186680582	-2494839576
CACCAGGAGGTAAACT-1_6	MOL5	2605467943	-0,796745266
CACCAGGGTTCCAACA-1_6	MOL5	0,143141463	0,101956284
CACCAGGTCTGCGTAA-1_6	MOL2	-5043667638	-0,381640629
CACCTTGAGGACAGAA-1_6	MOL1	-3147531547	1907016717
CACCTTGAGTGACATA-1_6	MOL5	2735976224	-1405343173
CACCTTGCATCCGCGA-1_6	MOL4	-5163330888	-0,976908096
CACCTTGGTACTTGAC-1_6	MOL5	-4220578087	1401330883
CACCTTGGTTCAGGCC-1_6	MOL5	1466310385	-2885731992
CACCTTGTCGCAAACT-1_6	MOL3	-4453278504	-1748879674
CACTCCACACCATCCT-1_6	MOL5	2732917655	-0,046394341
CAGAATCAGCAAATCA-1_6	MOL3	-3249960361	7407987524
CAGAATCAGTGCTGCC-1_6	MOL5	359524521	-3402969896
CAGAATCAGTGTACTC-1_6	MOL3	-465027606	-3440632074
CAGAATCGTGTCCTCT-1_6	MOL3	-4487084833	-0,070762242
CAGAGAGAGGGATACC-1_6	MOL5	1529364689	-2497087998
CAGAGAGCACGGCGTT-1_6	MOL5	3152855287	-2310018006
CAGAGAGGTATTCTCT-1_6	MOL6	-0,246908424	2214910835
CAGATCAAGTGAACAT-1_6	MOL5	-2927307207	0,168097588
CAGATCACAATAAGCA-1_6	MOL1	-1042860343	291412586
CAGATCACACCAACCG-1_6	OPC	1453476237	-0,98943176
CAGATCACAGTCGATT-1_6	MOL5	0,166598991	1392774183
CAGATCAGTGCTTCTC-1_6	MOL5	-4315233044	-310872582
CAGATCAGTGTTGAGG-1_6	MOL5	152762312	1275087
CAGATCATCAGGTTCA-1_6	MOL5	1779416567	-2149442893
CAGATCATCGCACTCT-1_6	MOL3	-4837751575	-2597076212
CAGCAGCCACACCGAC-1_6	MOL3	-3280009558	7217714933
CAGCAGCCAGTAAGCG-1_6	MOL3	-4259199198	-3360134093
CAGCAGCCATACGCCG-1_6	MOL5	3645710556	-2871858018
CAGCAGCGTCTCTTAT-1_6	MOL6	2011750585	-0,294364446
CAGCAGCGTTATCGGT-1_6	MOL5	-0,325143365	7621197464
CAGCAGCTCAACACGT-1_6	MOL1	-3521497519	1418198156
CAGCATACAAGCGATG-1_6	MOL5	1634935566	-0,393564647
CAGCATAGTCCTCTTG-1_6	MOL5	1274968517	-3142025543
CAGCCGAAGAGTGAGA-1_6	MOL3	-4355294652	-2463272183
CAGCCGAAGTGAAGAG-1_6	MOL5	3070211433	0,499640536
CAGCCGAAGTTTAGGA-1_6	MOL5	-2652037331	-2790960605
CAGCCGACATCACCCT-1_6	MOL5	1994059049	-1945493343
CAGCCGAGTTCGGGCT-1_6	MOL5	0,23676999	-2318945433
CAGCCGATCCTATTCA-1_6	MOL5	171617315	-1670970341
CAGCGACCATAAAGGT-1_6	MOL5	-2849586886	0,606061337
CAGCGACCATCTCGCT-1_6	MOL5	1253059626	0,369996189
CAGCTAAAGGCATTGG-1_6	MOL5	-3414415015	-3152199622
CAGCTAAAGTGTCTCA-1_6	MOL4	-4536704964	0,260018994
CAGCTAACAGATCCAT-1_6	MOL2	-4992463311	0,319196905
CAGCTAAGTCTTCTCG-1_6	MOL3	-4522384504	-0,979063274
CAGCTAATCCAAACTG-1_6	MOL3	-4887874344	-3120471751
CAGCTGGAGAGTGACC-1_6	MOL2	-4785099074	-0,851143864
CAGCTGGGTATCACCA-1_6	MOL3	-432398617	-2490925393
CAGCTGGGTGCGGTAA-1_6	MOL1	-1100412726	2439419817
CAGGTGCCATTCTTAC-1_6	MOL3	-4574275516	-3430129991
CAGGTGCGTGCCTGTG-1_6	MOL5	-0,014827963	-1671303929
CAGGTGCTCTGGTATG-1_6	MOL3	-4118656417	0,325603836
CAGTAACAGATCACGG-1_6	MOL3	-4199842105	-3061080256
CAGTAACGTAAGAGGA-1_6	MOL5	0,511981156	-1949177678
CAGTAACGTACTCAAC-1_6	MFOL2	3828522439	1454817518
CAGTAACGTCGCGTGT-1_6	MFOL2	3189461869	1959212847
CAGTAACTCACCGGGT-1_6	MOL5	0,119494895	688231499
CAGTAACTCTTTACAC-1_6	MOL5	3143441569	-0,759235144
CAGTCCTAGCTACCGC-1_6	MOL5	-1145966897	7405149752
CAGTCCTCAAGCTGTT-1_6	MOL5	3310658178	-0,604019159
CAGTCCTGTGAGGGAG-1_6	MOL5	-0,275416553	-2817431165
CAGTCCTGTTCCCGAG-1_6	MOL5	-3261390459	-2009426791
CAGTCCTTCAGATAAG-1_6	MOL4	-387503117	-0,676929593
CAGTCCTTCTGATACG-1_6	MOL6	0,619278795	-2070902039
CAGTCCTTCTTTCCTC-1_6	MOL1	-3451947752	1985494129
CATATGGAGACTTTCG-1_6	MOL5	1377373482	-2700947009
CATATGGAGCGACGTA-1_6	MOL5	2126229493	-1837964934
CATATGGGTACACCGC-1_6	MOL3	-3906618791	-3477112015
CATATGGGTCTTGTCC-1_6	MOL5	-0,87558578	-1744315863
CATATGGTCAAACCAC-1_6	MOL5	-2517512844	0,623449315
CATATGGTCACCATAG-1_6	MOL5	-0,460282337	-1345037402
CATATTCAGTAGGTGC-1_6	MOL5	-3404364067	-2459438273
CATATTCTCCAAACTG-1_6	MOL5	-251261376	-1931211434
CATATTCTCCCAAGTA-1_6	MFOL2	0,7571609	2207902527
CATATTCTCCTCGCAT-1_6	MOL6	0,571553886	1433220411
CATATTCTCTGGCGTG-1_6	MOL5	1316849354	-0,628108846
CATCAAGTCGTCCAGG-1_6	MOL5	1795727325	-2311993642
CATCAGAAGATACACA-1_6	MOL5	3243727294	-3989768226
CATCAGAAGGCACATG-1_6	MOL5	2625287516	-1967400774
CATCAGAAGTAGTGCG-1_6	MOL5	-2425263522	154019536
CATCAGACAAGAAAGG-1_6	MOL5	284747756	-3137792844
CATCAGACAGGGCATA-1_6	MOL5	-2397066879	0,84434062
CATCAGAGTAAGGGCT-1_6	MOL5	-3599654164	0,872191356
CATCAGATCAACACAC-1_6	MOL5	0,967317553	-0,618040224
CATCCACAGGAATGGA-1_6	MOL3	-4214690904	-3491087345
CATCCACCAAGTAATG-1_6	MOL5	-1507117819	0,928973108
CATCCACGTCTGCGGT-1_6	MOL5	-0,425542495	7434048825
CATCGAAAGGCTCAGA-1_6	OPC	1467163594	-1021229641
CATCGAACACTGTGTA-1_6	MOL5	-0,210883384	6762733361
CATCGGGAGTTCCACA-1_6	MOL5	-0,258584057	6709411547
CATCGGGCAGACGCTC-1_6	MOL3	-3346502074	7477410192
CATCGGGCAGCTCGCA-1_6	MOL4	-447271571	1431191515
CATCGGGCATTGAGCT-1_6	MOL5	-0,409047533	7205176268
CATGACAAGACTTTCG-1_6	MOL1	-3227850915	1582338518
CATGACACAATGGAAT-1_6	MOL5	0,365937978	1338571137
CATGCCTCAGCGATCC-1_6	MOL5	-1787281794	1766434497
CATGCCTCATCAGTAC-1_6	MOL3	-2798733266	720165714
CATGCCTGTCAAGCGA-1_6	MOL5	3925632536	-3152504504
CATGCCTGTGTGTGCC-1_6	MOL5	1891506974	-0,689612139
CATGGCGAGATAGCAT-1_6	MOL5	2993795514	0,167975925
CATGGCGAGTGACTCT-1_6	MOL5	2378001056	-1129955051
CATGGCGCACGCGAAA-1_6	MOL5	1792096345	-2186188518
CATTATCAGGCATGTG-1_6	MOL5	0,186722319	-0,408014542
CATTATCCAGCTTAAC-1_6	MOL4	-3241058915	1096948693
CATTATCCATGGGAAC-1_6	MOL5	-0,821165374	6596148946
CATTATCTCACTCCTG-1_6	MOL5	-2420652223	7815179362
CATTATCTCATTTGGG-1_6	MOL5	3442804508	-2017500699
CATTATCTCCATGAGT-1_6	MOL5	2761327896	-0,73337442
CATTATCTCTTAGCCC-1_6	MOL5	2470717072	-3716364155
CATTCGCAGTGTGGCA-1_6	MOL5	3233958718	-0,636054285
CATTCGCCAAGCCGTC-1_6	MOL5	1863790835	-0,742712909
CATTCGCGTGATGCCC-1_6	MOL5	-1028358553	0,006086324
CATTCGCGTTAGATGA-1_6	MOL5	-0,440133165	767617819
CCAATCCAGGACATTA-1_6	MOL5	-0,649704088	5697551289
CCAATCCTCACTGGGC-1_6	MOL5	2844738016	-1118206343
CCAATCCTCATCTGCC-1_6	MOL5	2237048552	-1638060548
CCAATCCTCCCAAGAT-1_6	MOL5	-0,973725859	7372542696
CCAATCCTCTGCTTGC-1_6	MOL5	-0,492776176	2759354265
CCACCTACACCATCCT-1_6	MOL1	-1866424317	2248459686
CCACCTACATATGCTG-1_6	MOL3	-48501492	1101282921
CCACCTAGTCCAACTA-1_6	MOL5	-2445396782	-2260000488
CCACCTAGTTTAGCTG-1_6	MOL1	-143068521	2626795908
CCACCTATCGGTGTCG-1_6	MOL5	2212380141	-2382914027
CCACCTATCTAACGGT-1_6	MOL5	1525221348	-2335600014
CCACGGAAGCCTATGT-1_6	MOL5	0,750641382	-1030498756
CCACGGAAGTGTGAAT-1_6	MOL5	-0,80119304	1409921205
CCACGGACAGACGTAG-1_6	MOL5	-1784527165	0,854399081
CCACGGAGTGAGGGAG-1_6	OPC	1549250469	-0,777877166
CCACGGATCACTTATC-1_6	MOL5	-0,382664288	1667176
CCACGGATCAGGCAAG-1_6	MOL5	-3363039254	-2167833487
CCACTACTCTGTCAAG-1_6	MOL5	2954697763	-1198457284
CCAGCGAAGCCCAACC-1_6	MOL6	3474910934	-0,401225394
CCAGCGAAGGAGTTGC-1_6	MOL5	1528108479	-1673676476
CCAGCGAAGGGATCTG-1_6	MOL2	-5218105571	-2839598687
CCAGCGAAGGTGATAT-1_6	MOL6	1163463667	0,37024723
CCAGCGAAGGTGTGGT-1_6	MOL3	-5000380703	-1545853634
CCAGCGACACATGGGA-1_6	MOL2	-5174876703	-1160232207
CCAGCGAGTTATGTGC-1_6	MOL5	-0,500403017	1342180554
CCATGTCAGCCCAACC-1_6	MOL4	-4233483318	-0,862999587
CCATGTCCACACCGAC-1_6	MOL5	0,242685558	0,552605798
CCATGTCCACTTCGAA-1_6	MOL3	-423645229	-1765385881
CCATGTCTCCGTTGCT-1_6	MOL5	3714400308	-3013433801
CCATGTCTCCTCAATT-1_6	MOL5	0,069375087	708039157
CCATGTCTCGTGACAT-1_6	MOL5	3824661969	-3027365692
CCATTCGCAGCCTATA-1_6	MOL5	1845048718	-2085909908
CCCAATCAGTCCCACG-1_6	MOL5	1918561855	-2062330824
CCCAATCAGTTGTCGT-1_6	MOL5	3317573338	0,644747067
CCCAATCTCGGCCGAT-1_6	MOL5	0,740198041	-0,784823222
CCCAGTTAGGAATGGA-1_6	MOL6	0,891773764	0,099056023
CCCAGTTGTAAACACA-1_6	MOL5	0,892062335	2012921697
CCCAGTTGTCCGTGAC-1_6	MOL5	1255163554	-1792813363
CCCAGTTTCTTCTGGC-1_6	MOL5	-0,149097468	-1920253479
CCCATACCAAAGTCAA-1_6	MOL5	3335995243	-3188171242
CCCATACCACATCTTT-1_6	MOL5	-2884803226	-2645700937
CCCATACCATGCAATC-1_6	MOL5	-3455739282	-286969245
CCCATACGTATGCTTG-1_6	MOL3	-3498868465	-1750449795
CCCATACGTTCAGCGC-1_6	MOL3	-4507698557	0,775995973
CCCATACTCCAAACTG-1_6	MOL5	188832187	-0,124986796
CCCTCCTAGAGCTGCA-1_6	MOL5	-0,322295606	6664710254
CCCTCCTCAAATCCGT-1_6	MOL5	3463577686	0,434638449
CCCTCCTGTCTGCCAG-1_6	MOL1	-4533190943	1207055921
CCGGGATAGACAGACC-1_6	MOL3	-4600936787	1159852164
CCGGGATCACCGGAAA-1_6	MOL1	-1058301645	2732131317
CCGGGATCACGACGAA-1_6	MOL5	3309447722	-1617945516
CCGGGATGTACGACCC-1_6	MOL5	1017420603	-146854004
CCGGGATGTTCTGGTA-1_6	MOL5	-1028320909	-1892193684
CCGGGATGTTGAGGTG-1_6	MOL5	2934174574	-1141133786
CCGGTAGCATAAAGGT-1_6	MOL5	2685963587	-0,787748962
CCGGTAGTCCAAAGTC-1_6	MOL3	-3520502012	-332306658
CCGTACTGTTCCACAA-1_6	MOL5	-2863058727	-3006366026
CCGTGGAAGAGGTTAT-1_6	MOL5	-0,079029589	0,877982364
CCGTGGATCACCGTAA-1_6	OPC	145711619	-0,889305217
CCGTGGATCATGTCCC-1_6	MOL5	2575834932	-2735986005
CCGTTCACACGCGAAA-1_6	OPC	1464257882	-0,99695478
CCGTTCACAGGTTTCA-1_6	MOL1	-2366229335	1383249265
CCGTTCAGTCCTCCAT-1_6	MOL3	-4341964909	-2126333875
CCTAAAGAGATCCTGT-1_6	MOL5	180119641	-2435411092
CCTAAAGGTACCGAGA-1_6	OPC	1516216675	-0,742959751
CCTAAAGGTGCAACGA-1_6	MOL5	2564634367	-1717766561
CCTACACCACCGAAAG-1_6	MFOL2	3625902534	1173387939
CCTACACTCGTCACGG-1_6	MOL6	-0,657687485	2860521843
CCTACCAAGAGATGAG-1_6	MOL5	2845690666	-1168403941
CCTACCACAGTGGAGT-1_6	MOL3	-4521822943	-1323647191
CCTACCACATAGAAAC-1_6	MOL5	0,149796183	2210018913
CCTACCACATTGGCGC-1_6	MOL5	0,294081131	-2209151443
CCTACCAGTAAGGGCT-1_6	MOL5	3033751413	-14094452
CCTACCAGTAGCGTCC-1_6	MOL3	-5070990992	-1545726708
CCTACCAGTTCCCGAG-1_6	MOL5	2731464575	-0,869046542
CCTACCATCACTATTC-1_6	MOL4	-4417624381	-1185084928
CCTAGCTTCTACTTAC-1_6	MOL2	-5315398586	-0,94319601
CCTATTAAGGCTAGCA-1_6	MOL3	-464989103	-3129975022
CCTATTACAATAGAGT-1_6	MOL5	0,798368278	-2616963568
CCTATTACACAGTCGC-1_6	MOL5	2456619304	-2152370178
CCTATTATCAGGCGAA-1_6	MOL5	2074608158	-192610658
CCTCAGTAGAGGTTGC-1_6	MOL2	-5060053541	0,033943459
CCTCAGTAGGACATTA-1_6	MOL5	3081146811	-391292831
CCTCAGTAGTACGACG-1_6	MOL5	-0,039303749	2423948063
CCTCAGTCATCCCACT-1_6	MOL5	1061514053	0,694637805
CCTCAGTTCCCAGGTG-1_6	MOL6	-0,379842276	6335281183
CCTCTGAAGCAGACTG-1_6	MOL5	0,461726886	0,99043557
CCTCTGAAGCCGATTT-1_6	MOL5	-3959946239	1035206215
CCTCTGACAATCAGAA-1_6	MOL5	0,306598484	0,764687206
CCTCTGACATCGGACC-1_6	MOL5	0,479545496	0,246295827
CCTTACGAGATATGCA-1_6	MOL5	-3615528796	0,87717497
CCTTACGGTAAGCACG-1_6	MFOL2	2206505255	1554962723
CCTTACGGTAATAGCA-1_6	MOL5	1839574312	1614440594
CCTTACGGTCAAAGCG-1_6	MOL5	0,040562913	1174268922
CCTTACGGTTCGAATC-1_6	MOL3	-3399124358	7770562772
CCTTACGTCCGTTGTC-1_6	OPC	1443804433	-0,743169421
CCTTCCCTCTAACTCT-1_6	MOL3	-4485713954	-2261107198
CCTTCGAGTACCAGTT-1_6	MOL1	-311549008	1807633323
CCTTCGAGTTAAGTAG-1_6	MOL5	3573835051	0,808410173
CCTTCGAGTTGGAGGT-1_6	MOL5	-2774189904	-0,905399135
CCTTCGATCAAGATCC-1_6	MOL5	0,336313651	1577130195
CCTTCGATCCACGTGG-1_6	MOL5	3031376134	-2183666424
CCTTTCTAGAATTGTG-1_6	MOL3	-4922095864	-2530589647
CCTTTCTAGTGTCCCG-1_6	MOL5	2555499002	-2245025564
CCTTTCTTCACGACTA-1_6	MOL3	-4684371808	-3048703716
CGAACATAGATAGGAG-1_6	MOL3	-4857077295	0,438324168
CGAACATAGTAGCGGT-1_6	MOL3	-4282392074	0,232678051
CGAACATGTACCCAAT-1_6	MOL5	0,591142277	145865706
CGAACATGTATAGGTA-1_6	MOL5	3316352898	-2986906887
CGAACATGTCAGAAGC-1_6	MOL3	-4458172778	0,418911735
CGAATGTAGGTAGCCA-1_6	OPC	1468551304	-0,807496727
CGAATGTAGTTTCCTT-1_6	MOL2	-5214186176	-0,499625408
CGACCTTGTTCCACTC-1_6	MOL5	2804875657	-2792503225
CGACCTTTCATGTCCC-1_6	MOL6	0,071264169	-0,637430072
CGACCTTTCCCTGACT-1_6	MOL5	-0,153177885	-1552391263
CGACCTTTCCGCATAA-1_6	MOL5	1307232349	-0,016591258
CGACCTTTCGGCTACG-1_6	MOL5	-2896637322	-3221090478
CGACTTCAGATGGGTC-1_6	MOL5	3896791691	-1648412353
CGACTTCGTGTGGTTT-1_6	MOL3	-4823865192	-2222690392
CGACTTCTCATAACCG-1_6	MOL6	0,517928955	1301695213
CGACTTCTCCGTAGTA-1_6	MOL3	-4843764012	-3479979365
CGAGAAGAGAGTACAT-1_6	MOL5	0,673381097	0,51223122
CGAGAAGAGTAGCCGA-1_6	MOL4	-4284746105	-0,505752907
CGAGAAGCACCTGGTG-1_6	MOL5	0,322582151	-2994268819
CGAGAAGCATAAAGGT-1_6	MOL5	-3767999751	-267715436
CGAGAAGGTCTAGCGC-1_6	OPC	1545416695	-0,351161493
CGAGCACAGGGTATCG-1_6	MOL5	-2172647346	7098839447
CGAGCACTCAACTCTT-1_6	MOL1	1552958232	-0,99101947
CGAGCCAAGAAACCTA-1_6	MOL5	3982348736	-2938343837
CGAGCCAAGAGTACAT-1_6	OPC	1477316842	-0,618975685
CGAGCCAAGCCCAATT-1_6	MOL5	2979115432	-2503044062
CGAGCCACACCCTATC-1_6	MOL5	260733961	-0,202254801
CGAGCCAGTCATTAGC-1_6	MOL1	-108242761	1624608568
CGAGCCATCCTATGTT-1_6	MOL5	2555005412	-1068163069
CGATCGGAGATCCTGT-1_6	MOL5	2117627314	-1645259358
CGATCGGCAAAGGAAG-1_6	MOL5	-3082288777	0,371318091
CGATCGGGTAAGGGCT-1_6	MOL5	1162165106	-0,921221071
CGATCGGGTGCACTTA-1_6	MOL5	2134784733	-118172181
CGATCGGTCAAGATCC-1_6	MOL3	-3804145582	-2697488827
CGATGGCGTCACACGC-1_6	MOL3	-3967272419	-3072222285
CGATGGCTCCAAATGC-1_6	MOL5	1670862486	-0,034415618
CGATGTACAATGGACG-1_6	MOL5	-0,681451154	7161442237
CGATTGACAGTAAGAT-1_6	MOL3	-4393973948	-3067926602
CGATTGATCTCTGTCG-1_6	MOL5	-2148377319	7457664852
CGCCAAGGTTCAACCA-1_6	MOL5	1365241192	1712426558
CGCCAAGTCAACACTG-1_6	MOL5	2206045373	-2721455871
CGCCAAGTCTCGCTTG-1_6	MOL6	-0,302155999	1551229217
CGCCAAGTCTGCCCTA-1_6	MOL5	2647978125	-0,245912647
CGCGGTACACTCAGGC-1_6	MOL6	1673586213	-0,59265533
CGCGGTAGTGTGCCTG-1_6	MOL5	-0,482417337	1038372398
CGCGGTATCTGTTGAG-1_6	MOL5	3222200311	-0,499066533
CGCGTTTAGATGTTAG-1_6	MOL3	-4078878994	-1712745889
CGCGTTTAGCTGTTCA-1_6	MOL5	3832496775	-0,974597908
CGCGTTTCATGCTAGT-1_6	MOL4	-3411112175	0,705452848
CGCGTTTGTTGAGTTC-1_6	MOL5	2924702085	-0,681530196
CGCGTTTTCGTAGGAG-1_6	MOL3	-4790509019	-2503924592
CGCTATCAGTATCTCG-1_6	MOL5	0,74075354	0,304916199
CGCTGGAAGGGTGTGT-1_6	MOL5	1444015762	-1514583799
CGCTGGAAGTGAACGC-1_6	MOL5	-0,769014867	1269845331
CGCTGGAGTCTGGTCG-1_6	MOL5	0,458718651	-0,054022307
CGCTGGATCTACTTAC-1_6	MOL3	-422233345	-1482858737
CGCTTCAAGTTGAGAT-1_6	MOL5	-3195211347	-3151062609
CGCTTCAGTTAGAACA-1_6	MOL5	-0,17185987	2578733596
CGCTTCAGTTTGACTG-1_6	MOL5	2479232766	-1946528555
CGGACACAGAATTCCC-1_6	MOL3	-2747415779	7764317422
CGGACACAGTGGGATC-1_6	MOL5	-2804475675	0,710795549
CGGACACCACACCGAC-1_6	MOL3	-3662345011	-3053901954
CGGACACGTTCGCGAC-1_6	MOL5	1873630198	-1599254512
CGGACGTAGACAGACC-1_6	MOL4	-4371721481	1258831683
CGGACGTCACATTCGA-1_6	MOL5	-4010752357	-0,081584681
CGGACGTCATAGAAAC-1_6	MOL1	-119340884	2662866975
CGGACGTTCCGAACGC-1_6	MOL5	-0,169015146	-2084736257
CGGACGTTCCTATGTT-1_6	MOL5	-1394256972	-1440088403
CGGACGTTCTTTCCTC-1_6	MOL5	-1330768896	-1033469229
CGGACTGAGATAGTCA-1_6	MOL5	0,68443817	-0,387581485
CGGAGCTCAAGTCTAC-1_6	MOL5	0,792813435	178458045
CGGAGCTCAGTAAGAT-1_6	MOL5	2659985648	-3774552616
CGGAGCTGTCACTTCC-1_6	MOL3	-4981256405	-2640907573
CGGAGTCGTACGCACC-1_6	MOL5	1796863496	-2498403064
CGGAGTCTCGGCGGTT-1_6	MOL5	-1166085957	1412025487
CGGAGTCTCTGGTTCC-1_6	MOL5	2898407723	-222580626
CGGCTAGAGTGGTAGC-1_6	MOL5	21983053	-1716974111
CGGGTCAAGAGGACGG-1_6	MOL3	-2985743163	7935175048
CGGGTCAAGGACAGCT-1_6	MOL6	-0,509391056	2261987855
CGGGTCACAGCTTAAC-1_6	MOL5	0,591681013	156107494
CGGGTCACATGCATGT-1_6	MOL3	-3969266068	-1649684753
CGGGTCAGTCAGAAGC-1_6	MOL1	-2099157187	0,97358322
CGGGTCATCGTTTGCC-1_6	MOL3	-437220406	-2776281057
CGGTTAAAGACCTAGG-1_6	MOL5	344342413	-1363893974
CGGTTAACAATGGAGC-1_6	MOL5	-3726599681	0,626406881
CGGTTAACATTAGCCA-1_6	MOL3	-3998321344	-3476350424
CGGTTAATCTATCCTA-1_6	MOL6	-0,928594382	2614464089
CGGTTAATCTTGTACT-1_6	MOL5	-2873217051	-1804168899
CGTAGCGAGGACATTA-1_6	MOL5	1729641264	-0,727595811
CGTAGCGCAACCGCCA-1_6	MOL5	-1041630301	-1642610698
CGTAGCGGTTGGTTTG-1_6	OPC	1490196487	-0,77996453
CGTAGCGTCCGCAAGC-1_6	MOL5	1326603249	-1475676639
CGTAGGCAGGAATCGC-1_6	MOL5	-3566273179	-2997329532
CGTAGGCGTATATGAG-1_6	MFOL2	3613732121	1567853128
CGTAGGCTCCACGTGG-1_6	MOL5	348032004	-3808854394
CGTAGGCTCTGTACGA-1_6	MOL5	-3146101219	-2308524373
CGTCACTAGATATGCA-1_6	MOL5	-0,353745645	-3261335583
CGTCACTGTCGAATCT-1_6	MOL5	-2975635581	-0,534247555
CGTCACTTCATCGGAT-1_6	MOL3	-4617386379	-2277667417
CGTCAGGGTCCATGAT-1_6	MOL5	-2247531798	-2942243829
CGTCAGGGTCGTTGTA-1_6	MOL5	2502937182	0,178281184
CGTCAGGTCGGCTTGG-1_6	MOL6	-0,415492657	5932963282
CGTCCATAGTGCGATG-1_6	MOL3	-2733677167	-254271407
CGTCCATCATATACCG-1_6	MOL5	2985505414	0,420040844
CGTCCATGTTACTGAC-1_6	MOL5	-0,902228041	7249564933
CGTCCATTCTCGCTTG-1_6	MOL5	0,568070531	-1971139202
CGTCTACAGCGTTTAC-1_6	OPC	1506076364	-1005767142
CGTCTACAGTGGGATC-1_6	MOL6	-0,159973468	0,190826681
CGTCTACCATGAACCT-1_6	MOL5	-4026166696	-1078048583
CGTCTACCATTTCACT-1_6	MOL5	3101034252	0,945281447
CGTCTACGTAAATACG-1_6	MOL5	-0,696126587	-1791202731
CGTCTACGTCAGCTAT-1_6	MOL2	-5091482222	-1157546621
CGTCTACGTGTTCTTT-1_6	MOL3	-5347504252	-2494942952
CGTCTACTCTTTCCTC-1_6	MOL2	-4631554568	-0,787725448
CGTGAGCAGTGAAGTT-1_6	MOL3	-4323675338	-2223562501
CGTGAGCCAATGCCAT-1_6	MOL5	339030635	-0,778154949
CGTGAGCTCCTAGGGC-1_6	MOL3	-3107027533	7511443028
CGTGTAAAGCCCAGCT-1_6	MOL4	-3977506122	0,59473142
CGTGTAAAGGGTTCCC-1_6	OPC	1470339279	-0,911560576
CGTGTAAAGGTACTCT-1_6	MOL5	3355849731	-0,72529134
CGTGTAAAGGTGCTAG-1_6	MOL3	-434693447	-331125685
CGTGTAAAGTCATCCA-1_6	OPC	1487031885	-0,874438667
CGTGTAACATGAAGTA-1_6	MOL3	-5256428532	-2278700222
CGTGTAAGTGCGCTTG-1_6	MOL3	-4794424534	-0,648971852
CGTGTAAGTTTGACTG-1_6	MOL5	1944107636	-2295231392
CGTGTAATCCAAGTAC-1_6	MOL3	-4989315539	0,468725018
CGTGTCTAGGGCTTGA-1_6	MOL5	-3926467498	0,99568212
CGTGTCTAGTGTGGCA-1_6	MOL3	-4051797438	-1173969138
CGTGTCTCACCTCGTT-1_6	MOL5	3355424667	-1098265166
CGTTAGACACTTCTGC-1_6	MOL5	-0,04390405	-0,580654228
CGTTAGACAGGTGGAT-1_6	MOL5	-1380607019	-1840014713
CGTTAGATCTCAACTT-1_6	MOL5	1618722096	-0,503692698
CGTTCTGAGTGGACGT-1_6	MOL1	-2827907414	2066038252
CGTTCTGCACAGACAG-1_6	MOL5	3193959192	-2396534185
CGTTCTGCACGGATAG-1_6	MOL5	0,912584117	-2663531532
CGTTCTGGTTACGGAG-1_6	MOL5	0,784313539	-1472009454
CGTTGGGAGCTCCCAG-1_6	MOL5	1591834087	-1731900137
CGTTGGGAGTGGACGT-1_6	MOL5	-0,59757171	6811413112
CGTTGGGCAGCAGTTT-1_6	MOL6	0,924526474	0,497196645
CTAACTTCAAGGACAC-1_6	MOL5	2516687678	0,672632886
CTAACTTGTACATGTC-1_6	MOL4	-3895178675	-14575396
CTAACTTTCACCAGGC-1_6	MOL4	-3845380601	-0,009940649
CTAACTTTCACTTACT-1_6	MFOL2	1534711315	-1087847906
CTAACTTTCCGCAGTG-1_6	MOL5	2442853366	-1721617363
CTAAGACAGGCTAGGT-1_6	MOL3	-4685330355	1386468473
CTAAGACAGTTACGGG-1_6	MOL3	-4602704104	-1010205549
CTAATGGAGACCTTTG-1_6	MOL1	-1761852305	1459867096
CTAATGGAGGCAGGTT-1_6	MOL5	0,33174245	-1696753296
CTAATGGCAAGTTCTG-1_6	MOL3	-462731462	-2393536444
CTAATGGCATGGTCAT-1_6	MOL3	-3902455436	-3476412515
CTAATGGGTGGTACAG-1_6	MOL5	0,859359848	1135003283
CTAATGGTCGGAAACG-1_6	MOL5	0,801903862	-1440024893
CTAATGGTCGGATGTT-1_6	MOL5	-2755073254	-2131452203
CTACACCAGATATACG-1_6	MOL3	-4744850411	-1990311811
CTACACCAGATGTGGC-1_6	MOL5	0,52973527	-0,682160123
CTACACCAGGTGCTAG-1_6	MOL3	-2657039437	77450999
CTACACCCATGTAAGA-1_6	MOL5	-0,126105314	-0,185444144
CTACACCGTCATTAGC-1_6	MOL5	-1350788489	-2279804361
CTACACCTCCTAGGGC-1_6	MOL5	3498944365	-1263772207
CTACATTCAATGGATA-1_6	MOL3	-4165366351	0,35436001
CTACATTCACCGAATT-1_6	MOL5	-3306747163	-1131808845
CTACATTGTTACGTCA-1_6	MOL5	-3485703547	-3059594803
CTACATTTCTAACTGG-1_6	MOL3	-3715897117	-3295337357
CTACCCAAGATGAGAG-1_6	MOL5	-2538009542	7881732364
CTACCCAAGGAATCGC-1_6	MOL5	-3477811215	-2537145743
CTACCCACATGTAGTC-1_6	MOL5	3462066183	-2470194894
CTACCCAGTACCGAGA-1_6	MOL5	-0,996405879	7458786824
CTACCCATCAACACCA-1_6	MOL3	-543509122	-2456416722
CTACCCATCATAAAGG-1_6	MOL5	-0,574179405	0,985159677
CTACGTCCACACGCTG-1_6	MOL2	-5371574686	-2755100118
CTACGTCCAGGTCCAC-1_6	MOL5	2853065793	0,679390622
CTACGTCCATCCGCGA-1_6	MFOL2	6081024945	-1076152463
CTACGTCGTGATAAAC-1_6	MOL5	290104819	-3532121011
CTAGAGTGTCTTCAAG-1_6	MOL5	3589372895	-3332357356
CTAGAGTTCCTGCTTG-1_6	MOL5	-2633431406	0,541540572
CTAGAGTTCGCGATCG-1_6	MOL5	0,098093647	-3165352961
CTAGCCTGTACGCTGC-1_6	MOL3	-4885659605	0,671439771
CTAGCCTGTCAGAATA-1_6	MOL5	-3831713529	-1527236105
CTAGCCTGTCCATGAT-1_6	MOL5	-335458196	-1256529303
CTAGCCTTCTCAACTT-1_6	MOL5	-0,565262464	-3058195553
CTAGTGAAGAAAGTGG-1_6	MOL5	-0,394343121	0,934713695
CTAGTGAAGATGTGTA-1_6	MOL3	-5035954829	-1712095072
CTAGTGAAGCTACCTA-1_6	MOL5	2893198489	-3385956091
CTAGTGACAGTAAGCG-1_6	MOL5	0,169149859	-0,611566818
CTAGTGACATGTAAGA-1_6	MOL5	-1292048606	2134259817
CTAGTGAGTCGCGGTT-1_6	MOL3	-4320968021	0,855606661
CTAGTGATCTTATCTG-1_6	MOL3	-3710868835	-3636299292
CTCACACAGCACCGCT-1_6	MOL5	-0,972704445	-1805633737
CTCACACAGCCACGCT-1_6	MOL5	2340592019	0,657898144
CTCACACGTAATAGCA-1_6	MOL5	0,053056144	6251885526
CTCACACTCCTCAACC-1_6	MOL5	-0,727974339	-1383978914
CTCAGAAAGAGTTGGC-1_6	MOL3	-433053241	-3247594813
CTCAGAACAAGGACTG-1_6	MOL5	-0,611565855	7079278996
CTCAGAACACAGACAG-1_6	MOL4	-3894576186	-2353848824
CTCAGAACACATTCGA-1_6	MOL3	-3973771335	-3640575684
CTCAGAACAGGATCGA-1_6	OPC	152077029	-0,9422243
CTCAGAAGTGCCTGTG-1_6	MOL5	3050019552	-2195286611
CTCAGAATCCTTCAAT-1_6	MOL3	-5116893694	-110713332
CTCAGAATCGACCAGC-1_6	MOL5	-2518444173	127998264
CTCATTAGTTGAACTC-1_6	MOL3	-4686590158	0,298339781
CTCCTAGAGCGATATA-1_6	MOL5	1621323416	-1393205973
CTCCTAGCAGACAGGT-1_6	MOL3	-4500866804	-2377774632
CTCCTAGGTCCGCTGA-1_6	MOL3	-4915371583	0,437890269
CTCCTAGTCAGCTCGG-1_6	MOL5	-2392304973	-2598421236
CTCGAAAAGAGGTAGA-1_6	MOL5	1103500047	-0,453255163
CTCGAAAAGGAGCGTT-1_6	MOL5	-1354963985	-2685052832
CTCGAAAAGGGTTTCT-1_6	OPC	146221864	-0,857389753
CTCGAAACATACAGCT-1_6	MOL3	-4734079772	0,817972772
CTCGAAATCACGATGT-1_6	MOL5	1734360138	-0,400588679
CTCGAAATCTAGCACA-1_6	MOL6	-0,00199213	6070718943
CTCGAGGCAAGAGGCT-1_6	MOL5	2364519498	-2658127663
CTCGAGGCATTCGACA-1_6	MOL3	-4819278188	0,103150367
CTCGAGGGTCAGGACA-1_6	MOL5	0,350433188	1703316133
CTCGAGGGTCAGTGGA-1_6	MOL5	-0,622916267	6825487899
CTCGAGGGTTTCCACC-1_6	MOL5	-0,219648243	6283880761
CTCGAGGTCGGAAATA-1_6	MOL5	-0,22851251	1811535517
CTCGAGGTCTAAGCCA-1_6	MOL5	3112443857	-3699730409
CTCGGAGCAAGCTGTT-1_6	MOL5	-0,085843929	-1116995703
CTCGGAGGTATTCGTG-1_6	MOL5	129377783	2026434245
CTCGGAGGTGTGACGA-1_6	MOL1	-2082143366	2010723555
CTCGGGAAGTGGAGTC-1_6	MOL5	0,782033925	0,95121684
CTCGGGACAATGGATA-1_6	MOL5	1832002325	-1381427493
CTCGGGATCAGCTGGC-1_6	MOL5	-0,023213221	-1818411394
CTCGTACCACGGACAA-1_6	MOL1	-4525484335	1032509328
CTCGTACCAGATGGCA-1_6	MOL3	-4345823182	-0,41776819
CTCGTACTCTTCATGT-1_6	MOL5	2925022303	-2589663466
CTCGTCAAGAGGTACC-1_6	MOL1	-1132374496	2645904334
CTCGTCACAAATACAG-1_6	OPC	1461640998	-0,848933164
CTCGTCACACCAGTTA-1_6	MOL5	2795867589	-1099510865
CTCGTCACATTCCTCG-1_6	MOL3	-4187410696	-3680625151
CTCGTCAGTGTTTGTG-1_6	MOL5	1090486782	-1401803498
CTCGTCAGTTCTGTTT-1_6	MOL5	2249555967	-1777008039
CTCGTCATCTGGCGTG-1_6	MOL5	-1180932532	1362387948
CTCGTCATCTTACCGC-1_6	MOL5	-0,065218669	7434351204
CTCTAATAGTTACGGG-1_6	MOL5	-0,819588276	7024501287
CTCTAATGTAAATACG-1_6	MOL5	0,531430855	-3252277952
CTCTAATGTAAGGGCT-1_6	MOL5	1988430357	-2241510289
CTCTAATGTAGAGGAA-1_6	MOL1	-4201062504	-0,343566543
CTCTAATTCTCGGACG-1_6	MOL5	1555693711	-0,41772642
CTCTACGAGGTAGCTG-1_6	MOL3	-4983079867	0,207639958
CTCTACGGTAATCGTC-1_6	MOL2	-4917950823	-2704793081
CTCTACGGTATTACCG-1_6	MOL5	-3082791269	-0,011014421
CTCTACGTCTACCAGA-1_6	MOL5	0,255750124	-2856046313
CTCTGGTAGACCACGA-1_6	MOL5	3805901354	-3130846948
CTCTGGTAGCAACGGT-1_6	MOL5	-3770261674	-0,546497304
CTCTGGTGTAAGTTCC-1_6	MOL3	-4765521195	-2936623056
CTCTGGTGTAGAGCTG-1_6	MOL1	-0,791424585	2635259317
CTCTGGTGTAGAGTGC-1_6	MOL5	0,719633515	-2812139733
CTCTGGTGTGCACGAA-1_6	MOL6	3610633333	-1118828985
CTCTGGTTCCGTAGTA-1_6	MOL5	2025999774	-238718004
CTCTGGTTCCGTTGTC-1_6	MOL5	-2858852496	-2709696114
CTCTGGTTCTCATTCA-1_6	MOL5	-0,783603442	2022067363
CTGAAACAGAATTCCC-1_6	MOL5	1173995602	0,447086395
CTGAAACTCTAACGGT-1_6	COP	1529101801	-1158380845
CTGAAGTCATGGGAAC-1_6	MOL5	-16535642	-1798926909
CTGAAGTTCAACACCA-1_6	MOL5	-3108114173	-1859632541
CTGAAGTTCCTTGGTC-1_6	MOL5	-2666444098	-2374933694
CTGAAGTTCTGCAGTA-1_6	MOL5	-2896592238	0,594314831
CTGATAGAGTCTCCTC-1_6	MOL5	-0,27108507	1975119161
CTGATAGGTCGGCATC-1_6	MOL5	3355036859	-2082550501
CTGATCCAGCGTGAAC-1_6	MOL5	-0,336965396	7570867751
CTGATCCGTATAGGTA-1_6	MOL5	0,21818704	-2704965403
CTGATCCGTTAAAGAC-1_6	MFOL2	352599722	1151683299
CTGATCCTCTTCGAGA-1_6	MOL2	-4718219971	0,393346961
CTGCCTAAGACCCACC-1_6	MOL5	-3691244907	-1840037278
CTGCCTAAGCACACAG-1_6	MOL5	-2984921417	1854276266
CTGCCTAGTATAATGG-1_6	MOL5	1960827659	-0,344058239
CTGCCTATCTCCAACC-1_6	MOL3	-3504494972	7711824489
CTGCGGAGTCTAACGT-1_6	MOL5	231670893	0,334338237
CTGCGGATCCATGCTC-1_6	MOL5	0,766126681	0,169029472
CTGCGGATCCTGCAGG-1_6	MOL3	-4928884793	0,98721761
CTGCTGTAGTATCGAA-1_6	MOL3	-4631009004	-1106940448
CTGCTGTCACGTCAGC-1_6	MOL5	3540238264	0,843238505
CTGCTGTTCACTTCAT-1_6	MOL5	0,975732362	0,646058308
CTGGTCTAGGGCATGT-1_6	MOL5	0,972418449	-0,836823903
CTGGTCTGTGTGACGA-1_6	MOL5	1237749866	0,093100648
CTGGTCTGTTGGTAAA-1_6	MOL5	-4043541204	0,122152957
CTGTGCTGTATAATGG-1_6	MOL5	-0,555549617	7198573629
CTGTGCTGTCTGATCA-1_6	MOL5	-1073939915	0,555970375
CTGTGCTGTTTACTCT-1_6	MOL5	0,956720255	-0,562192691
CTGTGCTTCAACGGGA-1_6	MOL5	3151887581	-1540162016
CTGTGCTTCTTCGGTC-1_6	MOL1	-0,965742214	2908194223
CTGTTTATCGAATGCT-1_6	MFOL2	3728150331	1279665183
CTTAACTAGAAGCCCA-1_6	MOL5	2137816919	-2217503978
CTTAACTCATGAGCGA-1_6	OPC	1528691678	-0,533754238
CTTAACTGTGTGAATA-1_6	MOL5	2462379072	0,25614234
CTTAACTGTTGACGTT-1_6	MOL1	-0,629037068	295340758
CTTAACTTCTTGGGTA-1_6	MOL5	0,23902585	-3354052139
CTTACCGCATCAGTCA-1_6	MOL5	1201908701	-2038988285
CTTACCGTCCCAAGTA-1_6	MOL5	0,000179569	6977426385
CTTACCGTCTGAAAGA-1_6	MOL3	-324088259	-2517263606
CTTAGGAAGTCGTTTG-1_6	MOL5	-4216055074	-2691237004
CTTAGGAAGTTAAGTG-1_6	MOL5	1757214658	-218687745
CTTAGGAGTCAGCTAT-1_6	MOL5	1598014168	-1381659861
CTTCTCTGTCCAGTGC-1_6	MOL5	-1852406763	-2376010408
CTTCTCTGTTCCCGAG-1_6	MFOL2	3627479859	1416791112
CTTGGCTAGCTTATCG-1_6	MOL5	-0,01790483	-0,821632456
CTTGGCTAGGACTGGT-1_6	MOL6	-0,370786373	2194422141
CTTGGCTGTTAGAACA-1_6	MOL2	-5228353438	-25619327
CTTGGCTTCGGAGGTA-1_6	MOL5	1046349351	-0,147614466
CTTGGCTTCTGTTTGT-1_6	MOL5	1999262235	-0,957137071
CTTTGCGAGTCGTTTG-1_6	MOL5	0,064243801	1794956398
GAAACTCAGAGGACGG-1_6	MOL3	-3522210716	-2977892597
GAAACTCAGATGTTAG-1_6	MOL5	2231515994	-2645213009
GAAACTCTCAGCCTAA-1_6	MOL5	0,107738049	-2823410852
GAAATGAGTAATCACC-1_6	OPC	1517088181	-0,413526272
GAAATGATCTTAGAGC-1_6	MOL3	-4553696473	0,39166169
GAAATGATCTTATCTG-1_6	MOL3	-5242790497	-2275268841
GAACATCAGTTTGCGT-1_6	MOL4	-4217609798	0,744799025
GAACATCCAATCAGAA-1_6	MOL5	0,363145207	142948169
GAACATCCAGCTGGCT-1_6	MOL5	2853711751	-1710710689
GAACATCCATCCCATC-1_6	MOL2	-5296156535	-1482508408
GAACATCGTATGAATG-1_6	MOL5	-3125708378	-1218057138
GAACCTAAGACCCACC-1_6	MOL5	3448599282	-0,212537788
GAACCTAGTAGAGGAA-1_6	OPC	1539908043	-0,64099097
GAACCTATCACGATGT-1_6	MOL5	3337304278	-1774525381
GAACGGAAGCCATCGC-1_6	MOL5	0,411911706	0,368118883
GAACGGAAGCGCTTAT-1_6	MOL5	-0,149490341	-1138877921
GAACGGACAATGAAAC-1_6	MOL3	-4879097146	-2885194386
GAACGGACACTACAGT-1_6	MOL5	3178713957	-3107685432
GAACGGACAGATAATG-1_6	MOL5	134789559	0,544593462
GAACGGAGTGAACCTT-1_6	MOL5	2922386573	-2135826734
GAACGGATCCACTGGG-1_6	MOL5	-3128903993	-2345123874
GAACGGATCTGGAGCC-1_6	MFOL2	3388523202	0,558556798
GAAGCAGCAAAGTCAA-1_6	MOL5	2430011007	-2943451572
GAAGCAGGTGCAGGTA-1_6	MOL5	264108985	-3168470948
GAAGCAGGTTCAACCA-1_6	MOL1	-0,369462285	2842730621
GAATAAGAGAAACGCC-1_6	MOL5	2624787065	-0,458069861
GAATAAGAGATGCCTT-1_6	MOL5	2739032864	-2397255076
GAATAAGAGCATCATC-1_6	MOL5	2059351707	-0,678725733
GAATAAGCATCCTAGA-1_6	MOL5	288172874	-2883648652
GAATAAGGTACCCAAT-1_6	MOL3	-4802642052	-3026235025
GAATAAGGTAGCGTAG-1_6	MOL5	-0,516151146	7298342056
GAATAAGTCAGCTTAG-1_6	MOL5	0,042976417	-2747104075
GAATGAACACGGACAA-1_6	MOL3	-4305655718	-1356556563
GAATGAAGTCGACTGC-1_6	MOL1	-0,785906225	281749326
GAATGAAGTCGGATCC-1_6	MOL6	1970779062	1392787828
GAATGAAGTGCAGTAG-1_6	MOL5	1173374241	-2866759068
GAATGAAGTTCAGTAC-1_6	MOL5	-2925525336	-1166977822
GAATGAATCACAGTAC-1_6	MOL5	0,508730729	-258828117
GACACGCAGGCTAGGT-1_6	MOL5	-1679563025	-3280231704
GACACGCAGTGGACGT-1_6	MOL3	-513191769	-2989080081
GACACGCCACAAGTAA-1_6	MOL6	-1017112123	1210195344
GACACGCTCCTTTACA-1_6	MOL5	0,033200397	676588118
GACACGCTCGTCGTTC-1_6	MOL3	-3467418141	7680802563
GACAGAGAGACACGAC-1_6	MOL5	-3240598996	-0,251258208
GACAGAGCATCTCCCA-1_6	MOL3	-4710875726	-0,215026885
GACAGAGGTCCAGTAT-1_6	MOL3	-3013543382	7718068961
GACAGAGGTCCATGAT-1_6	MOL3	-4375405564	-2224173264
GACAGAGGTCCTGCTT-1_6	MFOL2	3408788165	1237021981
GACCAATAGTGGTAGC-1_6	MOL4	-2077004913	7570222007
GACCAATCAAAGTCAA-1_6	MOL2	-4349272599	-3795393763
GACCAATCAATAGCGG-1_6	MOL5	2318488078	-2049431302
GACCAATTCGTCGTTC-1_6	MOL3	-4125137442	-2361826807
GACCAATTCGTTTAGG-1_6	MOL3	-3390616781	6725751138
GACCAATTCTTGTACT-1_6	MOL5	-0,699058925	631471599
GACCTGGAGAACAACT-1_6	MOL5	-3746931676	-2189382733
GACCTGGAGCCCGAAA-1_6	MFOL2	3593360914	2010107769
GACCTGGGTCAAGCGA-1_6	MOL5	1724479716	-1873256166
GACCTGGTCCCGACTT-1_6	MOL5	0,032026106	-1671722159
GACCTGGTCTGCCCTA-1_6	MOL3	-4005227101	-3398742203
GACGCGTAGAGTAATC-1_6	MOL5	0,065885212	1098110341
GACGCGTAGTGTACGG-1_6	MOL3	-5284604794	-3017940067
GACGCGTAGTTAGCGG-1_6	MOL6	0,990068158	-121155766
GACGCGTCAGATGAGC-1_6	MOL3	-3769865071	-0,227619914
GACGCGTCATCGGACC-1_6	MOL5	1178081556	-1435756871
GACGCGTGTGCAGGTA-1_6	MOL5	1467525196	-0,395923386
GACGCGTGTTACCAGT-1_6	MOL5	-0,514812385	-3298953148
GACGCGTTCTGCCCTA-1_6	MOL5	-1114605767	2491948269
GACGGCTAGCCCAACC-1_6	MOL5	-0,510237567	-1941403726
GACGGCTCAGCTCCGA-1_6	MOL5	-0,12198271	-2838567318
GACGGCTGTGAGGGAG-1_6	MOL1	-264926417	1052578916
GACGTGCCACGTTGGC-1_6	OPC	1486188215	-0,576297085
GACGTGCTCGCCAGCA-1_6	MOL5	1462259985	-2660773062
GACGTGCTCTCTTGAT-1_6	MOL5	2598663326	-0,697555997
GACGTTAGTAGCTAAA-1_6	MOL3	-3402804494	-1945900139
GACGTTAGTAGGGACT-1_6	MOL3	-4512883231	-3568923904
GACGTTATCCCACTTG-1_6	MOL6	1745871173	-1235729258
GACGTTATCCGTCAAA-1_6	MOL3	-4936693465	-2458703552
GACTACAAGCAGCCTC-1_6	MOL5	0,843751326	-0,630089245
GACTACAAGGCTCAGA-1_6	MOL3	-3976127921	-3519194178
GACTACAAGGTAGCCA-1_6	MOL1	-2035715748	1661795237
GACTACAGTAAGTTCC-1_6	MFOL2	146106015	2062194032
GACTACAGTCTAGCGC-1_6	MOL6	0,385720624	-1512623867
GACTACATCTCGAGTA-1_6	MOL5	-3055109599	1074404145
GACTGCGCACGCTTTC-1_6	MOL5	1306108601	-2153317824
GACTGCGCACGGTGTC-1_6	MOL5	-370057935	-0,602916525
GACTGCGCATATACCG-1_6	MOL5	-2254996181	-2499181102
GACTGCGCATGCTAGT-1_6	MOL5	-0,662021367	-1349406637
GACTGCGGTCTCCACT-1_6	MOL5	3708877498	-3230922137
GAGCAGAAGAGTGAGA-1_6	MOL6	-0,763734528	1575130106
GAGCAGAAGCTGAAAT-1_6	MOL6	0,076216091	0,579801139
GAGCAGACAAGGACAC-1_6	MOL5	0,401137245	1843062626
GAGCAGAGTATGAATG-1_6	MOL5	-2070425075	-1842625371
GAGCAGATCCGCGCAA-1_6	MOL5	0,244348426	-0,350756048
GAGGTGAAGTGCGATG-1_6	MOL6	1804700291	-0,28738591
GAGGTGAGTCATGCAT-1_6	MOL5	-0,335772864	5991993628
GAGGTGATCAGTCAGT-1_6	MOL3	-3008734777	-1946136977
GAGTCCGAGCAGGCTA-1_6	MOL5	1255505328	-0,829876286
GAGTCCGAGTGCAAGC-1_6	MOL5	-0,222510028	-0,504174454
GAGTCCGCAAGTACCT-1_6	MOL5	148539858	-1884150038
GAGTCCGCAATAACGA-1_6	MOL5	1769625872	-0,077691821
GATCAGTAGCAAATCA-1_6	MOL3	-4416556825	-1288696745
GATCAGTAGTAGATGT-1_6	MOL5	3773789795	-3350565801
GATCGATAGCCCAACC-1_6	MOL5	-1682417028	2207842624
GATCGATGTGGGTATG-1_6	MOL5	3406060499	-2698945761
GATCGATTCCATGAGT-1_6	MOL5	2024984999	0,199295821
GATCGATTCGCATGGC-1_6	MOL1	-3663838999	1781968811
GATCGCGCAAAGCAAT-1_6	MOL3	-4453488939	-0,153638744
GATCGCGCAGCCTTTC-1_6	MOL5	3627151391	-1808993948
GATCGCGCAGTCTTCC-1_6	MOL5	3637414382	-0,528413885
GATCGCGGTGTCGCTG-1_6	MOL5	1280080581	0,291938935
GATCGTAAGTGTTGAA-1_6	MOL3	-4875806506	0,849655274
GATCGTACAAGTCTGT-1_6	MOL5	-0,397320573	6286104314
GATCGTACACTTGGAT-1_6	MOL5	-0,994085012	-1850188223
GATCGTATCACAGGCC-1_6	MOL2	-5244795806	-2629518904
GATCTAGAGGTGATTA-1_6	MOL3	-448646158	-1232946469
GATCTAGTCATGGTCA-1_6	OPC	1480589378	-0,803880988
GATGAAAAGTGAACGC-1_6	MOL3	-2993662422	7222933482
GATGAAACAACTGCTA-1_6	MOL5	-0,357514961	-1878332582
GATGAAACAAGTAATG-1_6	MOL3	-3314000582	-346511194
GATGAAACAGGTCGTC-1_6	MOL6	1098831784	-1187210923
GATGAAAGTTCTCATT-1_6	MOL3	-4866029754	0,618983635
GATGAGGAGCACGCCT-1_6	MOL5	2011622705	0,135065144
GATGAGGAGCTTTGGT-1_6	MOL5	2857516105	-0,739762903
GATGAGGAGGTTACCT-1_6	OPC	1455242991	-0,890643803
GATGAGGAGTCATCCA-1_6	MOL5	-0,684530745	-1096952886
GATGAGGAGTTGCAGG-1_6	MOL3	-4663387251	-274759998
GATGCTAAGAGGTTGC-1_6	MOL5	238523325	-1789523409
GATGCTAAGGCCCTTG-1_6	MOL1	-0,664808575	2305655479
GATGCTACACCGCTAG-1_6	MOL2	-5156913805	-0,039239926
GATGCTACAGCGTCCA-1_6	MOL5	2189189566	-0,639086684
GATGCTACAGCGTTCG-1_6	MOL6	1407968158	0,169622839
GATGCTAGTGATAAGT-1_6	MOL5	-1730653074	1018579977
GATGCTATCTCGATGA-1_6	MOL3	-5278521828	-1798329601
GATGCTATCTTGTATC-1_6	MOL5	0,476915125	134285878
GATTCAGAGAGTTGGC-1_6	MOL5	-0,740603198	5914889321
GATTCAGGTTGGACCC-1_6	MOL5	-2975932664	0,820760085
GCAAACTAGAGGTAGA-1_6	MOL3	-3868777005	-3800007505
GCAAACTAGTGGAGAA-1_6	MOL1	-2873146706	1947426363
GCAAACTCACGCATCG-1_6	MOL5	-0,145704261	-0,440260509
GCAAACTCAGTATCTG-1_6	MOL5	-3079150027	-1159497419
GCAAACTGTACGAAAT-1_6	MOL5	-1066224488	-1855361959
GCAAACTGTTTAAGCC-1_6	MOL5	2427405113	-1482199716
GCAATCAGTACATGTC-1_6	MOL5	-0,136192583	0,92896409
GCAATCAGTGACTCAT-1_6	MOL5	-0,039472635	7244399307
GCAATCATCCAGATCA-1_6	MOL5	0,959394461	-0,877636477
GCAATCATCGGTGTTA-1_6	MOL5	1368783979	-1361148144
GCACATAAGCCTATGT-1_6	MOL5	2207335039	-1945832649
GCACATACAGACAGGT-1_6	MOL3	-4580363907	-3305484325
GCACATAGTGTTCGAT-1_6	MOL5	0,622188388	-0,995114579
GCACATAGTTTACTCT-1_6	MOL5	2946735317	-0,660380048
GCACATATCCCTTGTG-1_6	MOL5	-1158644136	2413631774
GCACATATCCGGGTGT-1_6	MOL2	-4847276874	0,589822966
GCACTCTAGTGTTAGA-1_6	MOL6	1978468852	-2292773169
GCACTCTCACTGTCGG-1_6	MOL5	1757913162	-1774607476
GCACTCTGTCAGGACA-1_6	MOL5	-1389447608	7003013421
GCACTCTGTCGCGAAA-1_6	MOL5	-2249659127	0,538558593
GCACTCTGTCGTTGTA-1_6	MOL5	253375318	-316666194
GCACTCTGTCTCATCC-1_6	MOL3	-5334042603	-1959303685
GCACTCTGTCTGGAGA-1_6	MOL5	-0,213349389	6560470476
GCACTCTGTGAGTATA-1_6	MOL5	-2549880543	-2261274638
GCAGCCAAGTGGGCTA-1_6	MOL5	3178877654	-2442407211
GCAGCCACAATCACAC-1_6	MOL5	-3073075913	-2531439662
GCAGCCAGTCTCTTAT-1_6	MOL5	3973091208	-2154852468
GCAGCCATCAAGGCTT-1_6	MOL5	1375214189	-218226838
GCAGTTAAGATGCCAG-1_6	MOL5	0,387089722	-1855926755
GCAGTTAAGGATTCGG-1_6	MOL5	14310298	-2351646114
GCAGTTACATTGAGCT-1_6	MOL5	3590759313	-0,675333992
GCAGTTAGTATAAACG-1_6	MOL6	-0,52599418	1190565523
GCAGTTAGTCACACGC-1_6	MOL5	-0,262374272	2850532803
GCAGTTAGTCATATCG-1_6	MOL1	-0,728085738	2220578024
GCATACAAGCCACCTG-1_6	MOL3	-4633173866	-3277905553
GCATACAAGGGAAACA-1_6	MOL5	-401434998	-1322586228
GCATACACATATGAGA-1_6	MOL5	2316347178	-0,657985307
GCATACAGTCAACTGT-1_6	MFOL2	3635673795	1789194951
GCATACATCTGTCTCG-1_6	MOL5	2769218529	0,183658424
GCATGATAGTACGTTC-1_6	MOL5	3132884723	0,569368132
GCATGATGTCGTTGTA-1_6	MOL1	-0,975081559	1634837752
GCATGATTCCACGCAG-1_6	MOL5	-2428697799	-1447102633
GCATGATTCGGAAACG-1_6	MOL5	3202514993	-1027788223
GCATGCGAGGGAACGG-1_6	MOL5	2481587248	0,832419747
GCATGCGCACACCGAC-1_6	MOL3	-2938143838	7977827534
GCATGCGGTAGAGTGC-1_6	MOL5	1585320139	-1342826802
GCATGTAAGGCTCAGA-1_6	MOL5	3012722149	-1487065545
GCATGTAAGTCAAGGC-1_6	MOL5	1384379799	-1950059814
GCATGTACAGATGGCA-1_6	MOL2	-5120184293	-266863217
GCCAAATAGGATCGCA-1_6	MOL5	3214488001	-3193550768
GCCAAATCAGGATCGA-1_6	MOL5	2802904859	-169696217
GCCAAATTCCCGACTT-1_6	MOL3	-4371431412	-3479749364
GCCAAATTCGGTGTCG-1_6	MOL5	-0,506097946	6440915722
GCCTCTAAGCACCGTC-1_6	MOL3	-4633044874	133086261
GCCTCTAAGGATGGAA-1_6	MOL5	-0,477671479	2325882601
GCCTCTACACTATCTT-1_6	MOL1	-3966958786	1730531602
GCCTCTATCCCTCAGT-1_6	MOL5	-2348856915	7097898869
GCCTCTATCCTAGTGA-1_6	MOL3	-5267380858	-2417366899
GCCTCTATCGTGTAGT-1_6	MOL5	1036745316	-0,257131289
GCGACCAGTAAGTTCC-1_6	MOL5	3578270231	-2589331924
GCGACCAGTCTGCAAT-1_6	MOL5	3127772202	-3103977595
GCGACCAGTGACAAAT-1_6	OPC	1459001126	-0,801935572
GCGACCATCGCCATAA-1_6	MOL5	0,198898682	-2593161152
GCGAGAAAGATATACG-1_6	MOL5	-2722606962	-1865104337
GCGAGAAAGCTAGCCC-1_6	MOL5	1606385112	0,261994973
GCGAGAACACTTCTGC-1_6	MOL5	2721409164	-2692180389
GCGAGAACAGGCTCAC-1_6	MOL5	0,050238796	-0,684508056
GCGAGAAGTATCGCAT-1_6	MOL5	0,315488814	0,779197867
GCGAGAAGTTGTCTTT-1_6	MOL5	-0,070423124	1759779745
GCGAGAATCTTGAGGT-1_6	MOL5	3071283299	-1837618583
GCGCAACAGGTGTTAA-1_6	MOL5	0,842777078	-1208659536
GCGCAACAGTGCCAGA-1_6	MOL5	369395717	0,936687369
GCGCAACCAAGAAAGG-1_6	MOL5	1884451613	-0,968240351
GCGCAACCACGCTTTC-1_6	MOL5	1996037843	-2445755811
GCGCAACCAGGGCATA-1_6	MOL1	-0,166227759	2752046997
GCGCAACCATCCGGGT-1_6	MOL5	2919300977	-0,238438298
GCGCAACTCTGGTGTA-1_6	MOL1	-4111617598	1768400917
GCGCAGTGTGTTTGGT-1_6	MOL5	3274191661	-2071617016
GCGCAGTTCAGGTAAA-1_6	MOL5	-2317282811	-1753008623
GCGCAGTTCGGTCCGA-1_6	MOL5	2690984353	-3253530481
GCGCAGTTCTTCTGGC-1_6	MOL3	-3997327187	-3312317526
GCGCGATAGCCGTCGT-1_6	MOL5	-0,325001046	1958728067
GCGCGATGTTGGTTTG-1_6	MOL1	-3831796131	1081636134
GCGGGTTTCACCGTAA-1_6	MOL3	-5013716284	-3114654311
GCTCCTACAGGAATCG-1_6	MOL5	2472241527	-2558305256
GCTCCTACATAACCTG-1_6	MOL3	-4251761548	-1993737299
GCTCCTAGTCTGGAGA-1_6	MOL5	1177102731	-1645847445
GCTCTGTCAGGACGTA-1_6	MOL5	-3539033825	0,143039821
GCTCTGTTCCTACAGA-1_6	MOL5	-0,471700485	7151881807
GCTGCAGAGGCGACAT-1_6	MOL5	-3830231594	-3288731412
GCTGCAGGTAGAAAGG-1_6	MOL5	-0,030439538	100448465
GCTGCAGGTCAGCTAT-1_6	MOL4	-4096023369	1109165923
GCTGCAGTCGGCCGAT-1_6	MOL5	2619974934	-2517006342
GCTGCGAAGACTTGAA-1_6	MOL2	-5216653613	-1619107892
GCTGCTTAGACCTAGG-1_6	MOL5	3170029939	-3012723382
GCTGCTTAGTACGTAA-1_6	MOL5	-3630493201	-1554195798
GCTGCTTCAAGGACTG-1_6	MOL3	-4854432125	-1677943251
GCTGCTTCAGCTCGCA-1_6	MOL5	1658441159	-1137121157
GCTGGGTCACACCGAC-1_6	MOL5	3362178696	-3940471995
GCTGGGTGTATCAGTC-1_6	MOL5	-355075586	-0,664031699
GCTTCCAAGTAGGTGC-1_6	MOL5	2239129667	-2726773145
GCTTCCAAGTATGACA-1_6	MOL1	-0,657772006	2718925074
GCTTCCACAAGAAAGG-1_6	MOL1	-2301273324	1149760745
GCTTCCACAGGACGTA-1_6	MOL1	-1831476242	1162404981
GCTTCCATCACAACGT-1_6	MOL5	3309445708	-2191623426
GCTTCCATCGTACGGC-1_6	MOL5	0,682546415	-0,689306047
GCTTCCATCTACCTGC-1_6	MOL5	3477397594	-1289561365
GCTTGAAAGTCCCACG-1_6	MOL5	-1119447387	1977495668
GCTTGAAAGTGACATA-1_6	MOL6	1065841396	-1540426813
GGAAAGCAGACAGACC-1_6	MOL1	-3404157523	6851835863
GGAAAGCCAGGAACGT-1_6	MOL5	189405128	-1002997142
GGAAAGCGTATCGCAT-1_6	MOL1	-0,578289755	2396137757
GGAACTTAGATGTGGC-1_6	MOL3	-4138915034	-2743445177
GGAACTTCAGCTGTAT-1_6	MOL5	0,24546182	-3184892168
GGAACTTCAGTCGTGC-1_6	MOL5	122894809	-2279514915
GGAATAAAGTCGAGTG-1_6	MOL5	2546899371	-0,406805753
GGAATAAGTGGCTCCA-1_6	OPC	1483794629	-1067046076
GGAATAAGTGTAACGG-1_6	MOL1	-3001031224	1590336444
GGAATAATCAACCATG-1_6	MOL5	1266113722	-0,467253208
GGAATAATCAAGATCC-1_6	MOL5	0,379027366	1873332626
GGACAAGAGTCTTGCA-1_6	MOL1	-2691584116	0,751176615
GGACAAGAGTGTCTCA-1_6	MOL5	-4104559358	0,792436072
GGACAAGCAAATACAG-1_6	MOL5	-0,432571593	2247268352
GGACAAGCACAGGCCT-1_6	MOL5	2423790482	1164150756
GGACAAGGTCTAGTCA-1_6	MOL5	-3749768565	-2623832752
GGACAAGGTTGTTTGG-1_6	MOL5	0,447404058	-2232527718
GGACAAGTCGCTTAGA-1_6	MOL5	1361118058	0,20906907
GGACAGAAGAAGAAGC-1_6	MOL5	1916188244	-2685430123
GGACAGAGTATTCTCT-1_6	MOL5	1941768603	-1476329364
GGACAGAGTGAAAGAG-1_6	MOL5	1406021118	-0,494129141
GGACAGATCTGCGACG-1_6	MOL5	-0,614221775	2631168684
GGACATTAGATGAGAG-1_6	MOL5	0,7506049	-3410681082
GGACATTAGTTACGGG-1_6	MOL5	3408359476	-3628638936
GGACATTCAAGGCTCC-1_6	MOL5	-2767946197	-0,482461239
GGACATTCAGTCCTTC-1_6	MOL5	1669164056	-2142694266
GGACATTGTAGCGCTC-1_6	MOL5	-1954394431	-1119047565
GGACATTGTGCCTGTG-1_6	MOL5	2551275193	-2468777857
GGACATTTCAAACCAC-1_6	MOL5	-0,751024572	-2333031128
GGACATTTCCTAGGGC-1_6	MOL5	0,735043927	0,800058985
GGACGTCAGAAGGCCT-1_6	MOL5	2461236296	-0,54325104
GGACGTCAGCCACGCT-1_6	MOL5	3662647417	-1695797138
GGACGTCAGGATATAC-1_6	MOL5	-1856704385	7526164449
GGACGTCCAAAGAATC-1_6	MOL5	-1800276371	-2527435991
GGACGTCTCCCTCAGT-1_6	MOL6	-0,071934881	6258478574
GGAGCAAAGGCGTACA-1_6	MOL5	3631476209	-3090139637
GGAGCAAAGTGTACGG-1_6	MOL3	-4256745428	-1560977171
GGAGCAACAACGCACC-1_6	MOL5	2362489668	-1386537356
GGAGCAATCAACACAC-1_6	MOL5	-2171076414	-1692366753
GGAGCAATCCACGAAT-1_6	MOL1	-4329864463	156445284
GGAGCAATCCTTCAAT-1_6	MOL5	-313251416	-2641199591
GGATGTTAGAGTCGGT-1_6	MOL3	-4181640363	-2108666709
GGATGTTCAATAGCAA-1_6	MOL5	-1052394025	-2632752831
GGATGTTGTCTCTTAT-1_6	MOL3	-4235822242	-1687595427
GGATGTTTCAAGAAGT-1_6	MOL5	-2059732866	1219824133
GGATGTTTCTCTAGGA-1_6	MOL5	2327192178	-1965650208
GGATTACCACAGGAGT-1_6	MOL5	0,895085637	-0,808247275
GGATTACGTCGGCACT-1_6	MOL2	-5136310588	0,474220452
GGATTACGTTCAGCGC-1_6	MOL5	1492868988	-1622559709
GGATTACTCGCCTGAG-1_6	MOL5	2865440956	-1119064199
GGATTACTCTGCGGCA-1_6	MOL5	2158973331	-2859337871
GGCAATTAGGATCGCA-1_6	MOL5	2714854442	-1872502541
GGCAATTCAAACCTAC-1_6	MOL3	-4225227474	0,610385277
GGCAATTCACAGGTTT-1_6	MOL5	218483798	-2045292109
GGCAATTGTGCAGACA-1_6	MOL5	-3120311812	-1284126132
GGCCGATAGTACGATA-1_6	MOL3	-4318912346	1404323599
GGCCGATGTCAACATC-1_6	MOL5	2906440737	-1831628825
GGCCGATGTGTCGCTG-1_6	MOL5	1266054329	-1602169371
GGCCGATTCGTTGACA-1_6	MOL3	-4134872015	-3063338693
GGCGACTCACCGGAAA-1_6	MOL5	0,387587428	-1448904839
GGCGACTCATTCCTCG-1_6	MOL5	0,736139562	-0,842861568
GGCGACTGTAATCACC-1_6	MOL3	-3723367455	0,49180541
GGCGACTGTCGAACAG-1_6	MOL2	-5266928927	-147971391
GGCGTGTCAAACCCAT-1_6	MOL5	2551160767	-2027356024
GGCGTGTGTGACGGTA-1_6	MOL5	32123395	-1564513658
GGCGTGTGTGCACTTA-1_6	MOL3	-511577435	-1256060767
GGCGTGTTCTAACTCT-1_6	MOL5	-405353321	-1025254179
GGCTCGAAGGACATTA-1_6	MOL5	-262328893	0,825695492
GGCTCGACAGCTCGCA-1_6	MOL5	-2327142665	6989957869
GGCTCGAGTAGGCTGA-1_6	MOL5	-0,154381669	-0,161230049
GGCTCGAGTTAGTGGG-1_6	MOL5	-372761153	-0,666831517
GGCTCGATCCCAAGAT-1_6	MOL5	3810356652	-2961186856
GGCTGGTGTCTAAAGA-1_6	MOL5	-0,561169412	2536440028
GGCTGGTGTCTAGGTT-1_6	MOL5	0,921623211	0,6337417
GGCTGGTTCGGAGGTA-1_6	MOL5	-0,313604287	2576186735
GGGAATGAGATAGTCA-1_6	MOL5	-351447535	-296599232
GGGAATGCACAGACAG-1_6	MOL5	3511281814	-2286794315
GGGAATGGTCGCGGTT-1_6	MOL5	310697651	-2436163894
GGGACCTCAACAACCT-1_6	MOL5	-2841302486	7052519332
GGGACCTCAAGTCTAC-1_6	MOL2	-5063187041	-0,132315941
GGGACCTGTCTCTCTG-1_6	MOL6	-0,189057709	-3157138514
GGGACCTTCCACGAAT-1_6	OPC	1529148951	-0,607446648
GGGAGATCACGCCAGT-1_6	MOL3	-4457728019	0,516356247
GGGAGATCAGACGCAA-1_6	MOL5	-0,027167347	7164088209
GGGAGATGTCAATACC-1_6	MOL5	2564881832	0,005147947
GGGAGATTCAACCATG-1_6	MOL5	3618167292	-3237077422
GGGAGATTCACCAGGC-1_6	MOL5	2373142872	-1710517481
GGGAGATTCACCATAG-1_6	MOL6	3354891068	0,48971522
GGGAGATTCTTCAACT-1_6	OPC	1539443103	-0,856950288
GGGATGAAGCTCCTTC-1_6	MOL5	2185774426	-0,17595209
GGGATGAAGTGAATTG-1_6	MOL3	-2721063506	-2159734891
GGGATGACACAGGCCT-1_6	MOL5	-1020495491	-1653351736
GGGATGACAGCTCGAC-1_6	MOL5	2718886324	-2865454547
GGGATGACAGGTCGTC-1_6	MOL5	-2552583874	-1650458773
GGGATGACATATGAGA-1_6	MOL4	-3611405781	0,744772545
GGGATGAGTGTAACGG-1_6	MOL3	-3544778142	-2719298772
GGGATGATCGGTTAAC-1_6	MOL3	-3039440597	7134766673
GGGCACTAGTACCGGA-1_6	MOL5	2484095423	-1459894184
GGGCACTGTCCGACGT-1_6	MOL5	2386233013	-2223913171
GGGCATCAGACCACGA-1_6	MOL5	1475837404	-1102158341
GGGCATCAGTCTCAAC-1_6	MOL6	-0,160088487	2609154837
GGGTCTGCAATAGCGG-1_6	MOL5	2654748048	-3221806501
GGGTCTGGTGACCAAG-1_6	MOL5	3566648806	-3013218407
GGGTCTGGTTAAAGAC-1_6	MOL5	0,49158706	-3057609325
GGGTCTGTCGCCATAA-1_6	MOL5	3136409672	-1026246531
GGGTTGCAGTCAATAG-1_6	MOL5	-3211146495	-0,661334268
GGGTTGCAGTCCGGTC-1_6	MOL5	-0,46060416	6505861408
GGGTTGCGTGCCTGGT-1_6	MOL5	1769091453	-0,059896323
GGTATTGAGAAGGTGA-1_6	MOL6	-0,851865187	1368804946
GGTATTGAGGAATGGA-1_6	MOL5	1466789436	-0,05751698
GGTATTGCACTTCTGC-1_6	MOL5	-3529965277	0,810196145
GGTATTGCAGGGAGAG-1_6	MOL5	1562981359	-0,198712979
GGTATTGGTGTGACCC-1_6	MOL5	0,712696863	-2363357305
GGTATTGTCCGCGCAA-1_6	MOL5	3713321084	-183331745
GGTATTGTCGTCTGAA-1_6	MOL5	-1726780427	-1575664552
GGTGAAGAGCCGTCGT-1_6	MOL5	-0,294855496	-0,835533758
GGTGAAGAGTCCCACG-1_6	MOL3	-3052204698	7452681954
GGTGAAGCAGCGAACA-1_6	MOL3	-4332203317	-1558454118
GGTGAAGCATCCTAGA-1_6	MOL5	0,24013924	-1661556081
GGTGAAGGTGATGTGG-1_6	MOL5	2244312137	-2572866981
GGTGCGTAGAAGGACA-1_6	MOL5	17846	-122600689
GGTGCGTAGTCCGTAT-1_6	MOL2	-5312002482	-1830469168
GGTGCGTCAATGCCAT-1_6	MOL5	-0,201001804	-0,548818527
GGTGTTAAGTTGTAGA-1_6	MOL5	2200075249	-2142825871
GGTGTTAGTAATCACC-1_6	MOL3	-4758586154	0,364044866
GGTGTTAGTGAACCTT-1_6	MOL5	3703904919	-0,684331142
GTAACGTAGTTTAGGA-1_6	MOL3	-5080909404	-188662973
GTAACGTCAATAGCAA-1_6	MOL5	-1682199751	0,980779274
GTAACGTCACAGAGGT-1_6	MOL3	-4505081592	-2887169315
GTAACTGTCCAAGTAC-1_6	MOL5	-3059167372	-3134135833
GTACGTACATTGTGCA-1_6	MOL5	-3217088815	0,646464948
GTACGTAGTAGGGACT-1_6	MOL5	-0,387527119	1652473745
GTACTCCAGGGTCGAT-1_6	MOL5	-0,064618984	-2873597809
GTACTCCAGTTGAGAT-1_6	MOL5	2774741405	-0,967173313
GTACTCCCACTCTGTC-1_6	MOL3	-4785448268	0,187355011
GTACTCCGTCGTGGCT-1_6	MOL5	0,090235804	-2375210954
GTACTTTAGAGCCTAG-1_6	MOL5	1909607842	-0,417286064
GTACTTTCACTTAAGC-1_6	MOL5	21195248	-0,177134604
GTACTTTGTGTGCCTG-1_6	MOL5	1591547395	-0,429461883
GTACTTTTCACCATAG-1_6	MOL5	184847789	-2215743698
GTAGGCCAGATGAGAG-1_6	MOL2	-5146520445	0,278490946
GTAGGCCAGGAATCGC-1_6	MOL4	-4255802116	1251068392
GTAGGCCCAACGCACC-1_6	MOL5	-1460388421	1230686616
GTAGGCCGTAGGACAC-1_6	MOL5	-3121629024	-0,824927374
GTAGGCCTCATGTCCC-1_6	MOL5	-0,822731558	-1400302774
GTAGTCAAGTGCTGCC-1_6	MOL3	-3573334664	-1834165548
GTAGTCACAGGATCGA-1_6	MOL1	-3121448389	0,666690829
GTAGTCACATTTCACT-1_6	MOL5	2971678004	-3546073387
GTAGTCAGTCGAAAGC-1_6	MOL5	3825844524	-3065703552
GTAGTCATCTGCCAGG-1_6	MOL5	2211399212	-2789559661
GTATCTTAGCGTTCCG-1_6	MOL6	-0,10939444	2496484903
GTATCTTAGGTACTCT-1_6	MOL5	0,256492809	0,916770643
GTATTCTAGACTGGGT-1_6	MOL1	-3262302246	1516637937
GTATTCTAGCTGAAAT-1_6	MOL1	-1075595171	2675968893
GTATTCTAGGACAGCT-1_6	MOL5	1479204931	-0,096595926
GTATTCTAGGAGTAGA-1_6	MOL5	1482651386	-2249074243
GTATTCTAGTGGGATC-1_6	MOL3	-3815964881	-3280857347
GTATTCTCAGTCTTCC-1_6	MOL5	0,873578274	-0,877624078
GTATTCTCAGTTCCCT-1_6	MOL5	2743263192	-296760881
GTATTCTCATGTAGTC-1_6	MOL5	-161719721	1051264491
GTATTCTTCGCCCTTA-1_6	MOL5	-0,065067986	7185425206
GTATTCTTCGCTTAGA-1_6	OPC	1539973929	-0,687715205
GTCAAGTAGCAGCGTA-1_6	MOL5	0,262065365	1262702083
GTCAAGTAGGGTTCCC-1_6	MOL3	-4097483738	0,7851949
GTCAAGTAGGTAGCCA-1_6	MOL5	128359901	-1452933206
GTCAAGTCAATGGAGC-1_6	MOL5	-0,044624342	7547661686
GTCAAGTCAGATCCAT-1_6	MOL6	0,391124257	0,666049588
GTCAAGTGTATATGGA-1_6	MOL5	1156722907	-2248235571
GTCAAGTGTCGGGTCT-1_6	MOL5	3552382936	-3641744456
GTCAAGTGTGACGGTA-1_6	MOL5	2406148065	-14981967
GTCAAGTTCTCCAGGG-1_6	MOL3	-282160935	7922008881
GTCACAAAGCTTATCG-1_6	MOL5	1749471176	1718127593
GTCACAACACAGACTT-1_6	MOL5	-3174147942	0,517587933
GTCACAACAGGGTATG-1_6	MOL3	-4532850666	0,483927986
GTCACAACATATACCG-1_6	MOL3	-4447871069	-0,886026499
GTCACAAGTGGCAAAC-1_6	MOL5	3076203983	0,36603151
GTCACGGAGGGATGGG-1_6	MOL3	-4054640931	-2938403134
GTCACGGCAGGCAGTA-1_6	MOL6	-0,01256014	1695679021
GTCACGGTCTTTAGTC-1_6	MOL5	0,145481497	0,991465533
GTCATTTAGTACGATA-1_6	MOL3	-4277130524	-3412597328
GTCATTTCACGTCTCT-1_6	MOL1	-0,705722808	598031078
GTCATTTGTTTAGGAA-1_6	MOL6	1651880833	-0,618791763
GTCATTTTCAGGATCT-1_6	MOL5	-1594456934	1376936708
GTCATTTTCCGCTGTT-1_6	MOL5	-0,40978244	6062093643
GTCCTCAAGATCCCAT-1_6	MOL2	-5100087798	-0,370455017
GTCCTCACAAGAGGCT-1_6	MOL5	1808366225	-1800915426
GTCCTCACAGCGAACA-1_6	MOL5	4015092807	-1836413642
GTCCTCAGTACCAGTT-1_6	MOL3	-4004962614	-3374701527
GTCCTCATCCCATTTA-1_6	MOL5	0,763003482	-1074903171
GTCGGGTAGACAGGCT-1_6	MFOL2	6041896455	-1088456467
GTCGGGTAGAGTTGGC-1_6	MOL3	-3935101812	-2670092043
GTCGGGTGTGACAAAT-1_6	MOL6	0,162537505	1900916074
GTCGGGTTCTTGAGAC-1_6	MOL5	323222562	-1878814716
GTCGTAAGTAATAGCA-1_6	OPC	1468796802	-1019457386
GTCGTAAGTATTACCG-1_6	MOL5	-0,939404179	7486253763
GTCGTAAGTGAGGCTA-1_6	MFOL2	3606767014	1552381221
GTCGTAATCTTGTACT-1_6	MOL5	0,134882331	-2475129554
GTCTCGTAGGTGCTAG-1_6	MOL5	2946923951	-0,793480426
GTCTCGTAGTCGATAA-1_6	MOL5	3218863953	-2845264767
GTCTCGTCAAAGCAAT-1_6	MOL5	0,871948905	-1002067478
GTCTCGTCACGGTTTA-1_6	MOL5	-0,175027164	218821284
GTCTCGTGTGACGGTA-1_6	MOL5	3565546941	0,530185052
GTCTTCGAGACAAGCC-1_6	MOL5	0,046047822	-3219644235
GTCTTCGCAAGCCATT-1_6	MOL5	-163179474	-1894409408
GTCTTCGTCCGTCATC-1_6	MOL3	-4285014573	-3084173045
GTGAAGGCAAGTCTAC-1_6	MOL5	3541497903	-3344531736
GTGAAGGCATTGGGCC-1_6	MOL5	-0,752343503	1349824054
GTGCAGCAGATAGCAT-1_6	MOL5	-260493228	1375118137
GTGCAGCGTCGCATCG-1_6	MOL5	142020868	1612031841
GTGCAGCTCGTGGACC-1_6	MOL5	0,695681231	-1711597584
GTGCAGCTCTCCAACC-1_6	MOL5	-1268338234	-2211582314
GTGCAGCTCTTTACGT-1_6	MOL5	2816181564	0,096066368
GTGCATAAGGAATTAC-1_6	MOL5	-1085017736	-3045053856
GTGCATACACAGGTTT-1_6	MFOL2	-0,032066379	6034948649
GTGCATAGTGCGGTAA-1_6	MOL5	-0,445981691	702245285
GTGCATAGTTCCGTCT-1_6	MOL3	-3867242126	-3472700297
GTGCGGTAGATAGCAT-1_6	MOL5	1057151587	-0,31009345
GTGCGGTAGATGTGGC-1_6	MOL5	-0,253214285	2194141805
GTGCGGTAGCATGGCA-1_6	MOL5	3561007258	-3165363466
GTGCGGTAGCCACGTC-1_6	MOL5	-0,044936246	0,969012853
GTGCGGTAGCGATATA-1_6	MOL5	2683482799	-2598175127
GTGCTTCCACGGCGTT-1_6	MOL5	1633568045	-1848548109
GTGCTTCCATCCAACA-1_6	MOL5	3169474194	0,245473464
GTGCTTCCATTCTCAT-1_6	MOL5	2938882383	-2779967726
GTGCTTCGTCTGCCAG-1_6	MOL4	-3654412129	1222144691
GTGCTTCGTTACGACT-1_6	MOL5	1525867673	-2386782422
GTGGGTCAGACGCACA-1_6	MOL5	3947455013	-243154411
GTGGGTCAGTGTCTCA-1_6	MOL5	-0,122887355	1572676691
GTGGGTCTCCACGTGG-1_6	MOL5	-0,517480789	6602071752
GTGGGTCTCCGCTGTT-1_6	MOL2	-4819227686	0,306645248
GTGTGCGAGAAGGTTT-1_6	MOL5	0,903619051	0,17858082
GTGTGCGAGCCAACAG-1_6	MOL6	-0,420478099	6212926391
GTGTGCGCAAGTCTAC-1_6	MOL5	2412684517	0,962882867
GTGTGCGCACAACTGT-1_6	MOL5	1612354064	-1827919903
GTGTGCGCACCTTGTC-1_6	MOL3	-2995147764	7599631047
GTGTGCGCATGAGCGA-1_6	MOL5	2903541094	-3261667684
GTGTGCGCATTATCTC-1_6	MOL5	-3008852311	1639857975
GTGTGCGCATTCCTCG-1_6	MOL5	-0,271277717	1887707893
GTGTGCGGTCCAGTGC-1_6	MOL5	-3504528036	-1920284855
GTGTGCGGTCTAAACC-1_6	MFOL2	3600410026	1957824061
GTGTGCGGTTCCATGA-1_6	MFOL2	3645758427	1277318275
GTGTGCGTCCCAAGTA-1_6	MOL5	-0,931750477	-1553553919
GTGTGCGTCGTTTGCC-1_6	MOL5	-0,487594318	7330527383
GTGTTAGAGAGGGATA-1_6	MOL5	-1520404235	7436078654
GTGTTAGCACGTCTCT-1_6	MOL5	-2033036634	7563231108
GTGTTAGGTGACTCAT-1_6	MOL4	-4413999753	1455480129
GTGTTAGGTTCCACTC-1_6	MOL5	318670299	-2737908371
GTTAAGCAGACTTGAA-1_6	MOL5	327819083	-1839309282
GTTAAGCTCAAACCAC-1_6	MOL5	0,680739924	-1582164881
GTTAAGCTCCGTCATC-1_6	MOL5	2429173678	-0,116275856
GTTACAGAGGAATTAC-1_6	MOL5	0,402799814	-2324482022
GTTACAGCACAGACTT-1_6	MOL5	3458293993	-0,073372017
GTTACAGGTTGGTTTG-1_6	MOL5	1152295061	-2005682236
GTTACAGTCTCGCATC-1_6	OPC	146080344	-0,874287556
GTTCATTAGCGGATCA-1_6	MOL5	3190667701	-3448979018
GTTCATTGTCTAGCGC-1_6	OPC	1546339656	-0,514015578
GTTCATTTCAGATAAG-1_6	MOL3	-47395167	-1716536387
GTTCGGGCAAGTACCT-1_6	MOL5	-105066739	2317703367
GTTCGGGCAGACAGGT-1_6	MOL5	3613872691	-1070987847
GTTCGGGGTATATCCG-1_6	MOL5	1589780871	-0,91924556
GTTCGGGTCGTTACAG-1_6	MOL3	-4700211023	-2238837381
GTTCTCGAGTGGGCTA-1_6	MOL5	-0,644835285	263167172
GTTCTCGCATGTCTCC-1_6	MOL3	-3189633437	7712981806
GTTTCTAAGACAGAGA-1_6	MOL6	0,136544179	-270743257
GTTTCTAAGCCAACAG-1_6	MOL5	0,725460982	1618641759
GTTTCTACAGACACTT-1_6	MOL5	2312317069	-1048168554
GTTTCTAGTAGCGCAA-1_6	MOL5	-0,496496504	7074557416
GTTTCTAGTCAGAGGT-1_6	MOL3	-4607565668	-2823211604
GTTTCTAGTTGTCTTT-1_6	MOL5	2411499372	-113826665
TAAACCGAGACTCGGA-1_6	MOL5	3035483518	-0,661116352
TAAACCGAGAGGGATA-1_6	MOL5	3309582096	-2314484847
TAAACCGAGAGTACAT-1_6	MOL5	-2380506966	0,928084978
TAAACCGAGCATGGCA-1_6	MOL3	-3787082384	-0,022741174
TAAACCGCATGACGGA-1_6	MOL5	0,976817101	-2532234339
TAAACCGCATTTGCTT-1_6	MOL5	131168489	-1374458474
TAAACCGGTGCACTTA-1_6	MOL5	-2717212911	0,995260617
TAAACCGGTTTACTCT-1_6	MOL5	-0,729756604	2529341387
TAAACCGTCCTCGCAT-1_6	MOL5	3472399837	-1179356796
TAAGAGAAGCCGATTT-1_6	NFOL1	1529183488	-1283348293
TAAGAGAAGGGCTCTC-1_6	MOL5	3560220647	-2884511239
TAAGAGAAGTGTCCAT-1_6	MOL5	2051312613	-2050914832
TAAGCGTAGGATGGAA-1_6	MOL5	1260937107	-0,692411098
TAAGCGTTCGTCTGCT-1_6	MOL4	-2400919662	7655948674
TAAGCGTTCTCTGTCG-1_6	MOL5	2775806862	-2225071537
TAAGTGCAGATGCGAC-1_6	MOL5	291184997	-3274676446
TAAGTGCGTCTCCACT-1_6	MOL5	2202856596	-1827429615
TAAGTGCTCACAAACC-1_6	MOL5	-0,412900938	1258011745
TAAGTGCTCAGTGCAT-1_6	MOL5	-1255191282	-2329605275
TACACGAAGAGCCCAA-1_6	MOL4	-3171517314	0,550733455
TACACGAAGGCTAGAC-1_6	MOL5	-2414151484	-3306306876
TACACGACAATCCAAC-1_6	MOL5	1974951378	-1630928919
TACACGAGTGGCTCCA-1_6	MOL5	-1031859005	7445993059
TACACGAGTTAAGATG-1_6	MOL5	2213984945	-0,590667328
TACACGATCCTATGTT-1_6	MOL5	1923385772	-2317281293
TACACGATCTTGAGGT-1_6	MOL5	0,228976032	1307427417
TACAGTGAGGAATTAC-1_6	MOL5	0,154122699	-0,027413226
TACAGTGAGGCACATG-1_6	MOL5	3320450199	-2512844058
TACAGTGAGTGTCTCA-1_6	MOL5	-2583011642	-0,330932793
TACAGTGCACATTCGA-1_6	MOL5	3828528298	-1418189006
TACAGTGCAGCATGAG-1_6	MOL5	3786836999	-0,951126609
TACAGTGGTAGCGCTC-1_6	MOL5	0,050717173	7226509294
TACAGTGGTCGAATCT-1_6	MOL6	2342899243	-1113624462
TACCTATAGACCGGAT-1_6	MOL2	-4780766523	0,70906736
TACCTATAGGCATGTG-1_6	MOL5	-0,352545194	7202042624
TACCTATAGGTGCACA-1_6	MOL3	-4860097192	-1660596464
TACCTATCATGACGGA-1_6	MOL3	-4121949925	-0,869107131
TACCTATGTAAGTGTA-1_6	MOL5	-2804995252	6557100928
TACCTATTCAGGCCCA-1_6	MOL6	-0,522941311	1115676886
TACCTATTCATAGCAC-1_6	MOL1	-3013318565	1286924614
TACCTATTCCCGACTT-1_6	MOL5	0,792649307	0,60128822
TACCTATTCTATGTGG-1_6	MOL5	-0,421587756	-1477919296
TACCTTAAGTTTAGGA-1_6	MOL5	1801559199	-0,660281269
TACCTTATCAAACGGG-1_6	MOL5	3816131644	-0,984234936
TACCTTATCCGAATGT-1_6	MOL5	-0,632293729	7428718611
TACGGATAGGCGACAT-1_6	MOL5	-3624036537	-2857119241
TACGGATCAAGTTGTC-1_6	MOL5	2489636487	0,001692398
TACGGATCAGTTCATG-1_6	MOL5	-0,12472988	0,404777525
TACGGATCATACTACG-1_6	MOL5	1611558784	-1346728752
TACGGATCATGCCTAA-1_6	MOL3	-4476563473	-3359437423
TACGGATGTTCCACTC-1_6	MOL5	-2938972211	-1646298939
TACGGATTCACTTACT-1_6	MOL3	-2797119772	-2509410397
TACGGGCGTACCGAGA-1_6	MOL5	1322232819	0,633490387
TACGGGCGTCGCCATG-1_6	MOL5	-1844624019	7314983578
TACGGTATCATCACCC-1_6	MOL5	3824681459	-1932711874
TACTCATAGGCCGAAT-1_6	MOL3	-2658650441	754122407
TACTCATCAGGTTTCA-1_6	MOL5	30306745	0,058113412
TACTCATGTGTAAGTA-1_6	MOL1	-0,70821739	2288090553
TACTCGCGTCCAACTA-1_6	MOL5	1627580597	-0,753952217
TACTCGCGTGCAACGA-1_6	MOL5	-0,369202972	7226631235
TACTCGCTCGGCTACG-1_6	MOL5	1023349303	-0,94172053
TACTTACAGTGGTAGC-1_6	MOL3	-3927282041	-3379125376
TACTTACGTCATGCAT-1_6	MOL5	-0,071514982	7298821476
TACTTGTAGACTTTCG-1_6	MOL5	1097079379	-2965166784
TACTTGTAGTCGAGTG-1_6	MOL3	-3753715034	-2741681148
TACTTGTAGTGTTAGA-1_6	MOL5	-0,74285427	-2769877144
TACTTGTCACGAAACG-1_6	MOL5	1752120137	-2206640403
TACTTGTCAGCTTCGG-1_6	MOL5	0,361266629	-3058981057
TACTTGTCATCAGTAC-1_6	MOL2	-5333989181	-2410805215
TACTTGTGTACCGAGA-1_6	MOL5	0,015580859	0,573393351
TACTTGTGTAGCAAAT-1_6	MOL5	-3675521213	0,50692008
TACTTGTGTCCGTGAC-1_6	MOL3	-421195997	0,635166515
TACTTGTTCATCGGAT-1_6	MOL5	1764978315	-1346375016
TAGACCACAATGTTGC-1_6	MOL5	1679419455	-2424678077
TAGACCACATCTCCCA-1_6	MOL5	-0,634159218	1565534299
TAGACCAGTATAAACG-1_6	MOL5	3155784485	-0,4488472
TAGACCAGTCCTGCTT-1_6	OPC	1472188083	-0,9584557
TAGAGCTAGTGTACTC-1_6	MOL5	-2996715995	-1031151233
TAGAGCTCATCGATTG-1_6	MOL5	-0,326825955	1321031011
TAGAGCTGTCTGCCAG-1_6	MOL3	-4942954321	-1101130022
TAGCCGGGTTGTCGCG-1_6	MOL3	-3724464071	-0,917290201
TAGGCATAGACTAAGT-1_6	MOL5	-1197641697	-3351933816
TAGGCATCAATGGTCT-1_6	MOL5	-0,133519209	6606415882
TAGGCATGTTGACGTT-1_6	MOL5	1522549055	-2566372154
TAGGCATTCTGGCGAC-1_6	MOL5	3535609854	-1769899116
TAGTGGTAGTCGTACT-1_6	MOL3	-4824732054	-3249884943
TAGTGGTGTCTAGAGG-1_6	MOL5	-3571162037	-3110858666
TAGTGGTTCAAAGTAG-1_6	MOL5	0,801812132	0,93190542
TAGTGGTTCTATGTGG-1_6	MOL5	-118209141	-2438962896
TAGTTGGAGAAACCGC-1_6	MOL5	-0,468184573	6281103345
TAGTTGGCACGCGAAA-1_6	MOL5	-0,007060429	7147458967
TAGTTGGGTACGACCC-1_6	MOL4	-4415451862	1478835978
TAGTTGGGTTGCTCCT-1_6	MOL5	1807129322	-0,071477228
TATCAGGAGAGTAATC-1_6	MOL5	-0,330726623	-174941221
TATCAGGCATGGGAAC-1_6	MOL5	-1887402548	-1930636563
TATCAGGCATTACCTT-1_6	MOL5	-2344101252	-1086206597
TATCAGGTCCTAGAAC-1_6	MOL5	-1661472274	-2462126146
TATCAGGTCCTTCAAT-1_6	MOL6	0,104428436	6731017584
TATCTCATCAGGCAAG-1_6	MOL3	-4977307023	-2739099783
TATCTCATCATCATTC-1_6	MOL5	3751139613	-0,570512921
TATCTCATCCATGAAC-1_6	MOL5	-0,466484595	-1121501299
TATGCCCCAGCTGTGC-1_6	MOL5	0,321309762	0,387431539
TATGCCCGTGTAACGG-1_6	MOL6	1250291006	-1757767508
TATGCCCGTTAGAACA-1_6	MOL5	2991879245	-0,266931266
TATGCCCTCGATGAGG-1_6	MOL6	0,494545562	-1092218527
TATTACCAGACTCGGA-1_6	MOL3	-4729775533	1220991678
TATTACCAGCTGGAAC-1_6	MOL5	3442751939	-1880291318
TATTACCAGGGATACC-1_6	MOL3	-3940474136	-3334286453
TATTACCAGTGAAGAG-1_6	MOL5	3451228078	-1313879256
TATTACCCAGTCAGCC-1_6	MOL3	-4331306736	-3621045767
TATTACCCATCTATGG-1_6	MOL5	-0,382767341	-1330041752
TATTACCGTACTCGCG-1_6	MOL5	-3189335784	0,294797215
TATTACCTCGACAGCC-1_6	MOL5	-0,080118329	1620845405
TCAACGAAGACTGGGT-1_6	MOL3	-3144571543	7746356281
TCAACGAAGCTTATCG-1_6	MOL5	1871249469	-2136110252
TCAACGAGTAGTAGTA-1_6	MOL6	0,865155836	1673140388
TCAATCTAGGACGAAA-1_6	MOL5	-1142286572	7320310953
TCAATCTAGGCAGGTT-1_6	MOL5	-0,440364614	2791073164
TCAATCTCACGCATCG-1_6	MOL5	-0,182270683	-2174779669
TCAATCTGTACTCGCG-1_6	MOL5	-1187705371	-1884059732
TCAATCTTCACAATGC-1_6	MOL2	-5065590839	0,425057036
TCAATCTTCTCTTATG-1_6	MOL5	-0,898703399	-3247015977
TCAATCTTCTGTTTGT-1_6	MOL5	2486599076	0,3444717
TCACAAGCAAGTTAAG-1_6	MOL5	1506834162	-3266682395
TCACAAGGTCTAGTGT-1_6	MFOL2	3669345974	1395899032
TCACGAAAGGCCGAAT-1_6	MOL4	-4128619885	1308703016
TCACGAAAGGTGATTA-1_6	MOL5	1944765756	0,900208096
TCACGAAAGTGTTGAA-1_6	MOL5	-0,197227965	1942152017
TCACGAAGTCGGATCC-1_6	MOL5	0,687237104	0,523554622
TCACGAATCAGGATCT-1_6	MOL5	2962192609	-0,77774639
TCACGAATCCAGTATG-1_6	MOL1	-3288567151	1456914872
TCACGAATCCTCAATT-1_6	MOL5	0,814023451	-2659014398
TCAGATGAGAGCTTCT-1_6	MOL5	-372613672	-2875220081
TCAGATGAGCCACGCT-1_6	MOL6	0,759864799	0,503878865
TCAGATGAGTTACCCA-1_6	MOL5	3220666123	-114981691
TCAGATGCACGTAAGG-1_6	MOL5	-443628947	-3168520742
TCAGATGTCAAGGCTT-1_6	MOL5	2851290636	0,091720193
TCAGCAAAGATCCCAT-1_6	MOL5	1322889146	-0,682630621
TCAGCAAGTATCACCA-1_6	MOL1	-3498073376	1784725307
TCAGCAAGTCTAGAGG-1_6	MFOL2	3732066182	0,990561553
TCAGCAATCTACGAGT-1_6	MOL5	-0,846609185	-1312220508
TCAGCAATCTATCGCC-1_6	MOL5	-0,19329809	7593264087
TCAGCAATCTCTAGGA-1_6	MOL5	1753825347	-0,23868506
TCAGCTCAGGCTAGAC-1_6	MOL5	2417999883	-0,52867307
TCAGCTCGTCTTCGTC-1_6	MOL5	1829582209	-1324962603
TCAGCTCGTGCCTGTG-1_6	MOL6	1599988285	0,001912484
TCAGCTCTCTGCTTGC-1_6	MOL5	3678639294	-1708903023
TCAGGATCACCAGATT-1_6	MOL6	-0,150292531	2396798555
TCAGGATCATGTCTCC-1_6	MOL5	-0,7419239	7649231797
TCAGGATGTCCAACTA-1_6	MOL5	28720136	-1543391097
TCAGGATGTCCAGTTA-1_6	MOL5	2876819255	-3784893088
TCAGGATTCCGGGTGT-1_6	MOL5	265202978	0,406378781
TCAGGATTCGGGAGTA-1_6	MOL5	2865709164	-266884427
TCAGGATTCTCCAACC-1_6	MOL5	2426527464	-2104489779
TCAGGTACAGATGAGC-1_6	MOL3	-3439428906	-1842897339
TCAGGTACATCCGCGA-1_6	MOL5	0,20530961	-0,362556674
TCAGGTAGTCTCAACA-1_6	MOL3	-4532116655	-3311598528
TCAGGTAGTTACAGAA-1_6	MOL5	1025131566	-0,037251489
TCATTACCAGTAAGCG-1_6	MOL5	217480389	-0,796724471
TCATTACGTAGAGTGC-1_6	MOL5	-0,083625493	-3045722532
TCATTACGTGCTAGCC-1_6	MOL5	-0,823860742	-2028826542
TCATTTGAGAGAGCTC-1_6	MOL5	-2973570732	-1796094955
TCATTTGCACGCGAAA-1_6	MOL5	-0,60782215	5803918717
TCATTTGTCATGCTCC-1_6	MOL1	-3669370828	1865449408
TCCACACCAAGTACCT-1_6	MOL3	-3075553433	7648578523
TCCACACCAGGAATCG-1_6	MOL3	-5201770948	-2575212867
TCCACACCAGTAAGCG-1_6	MOL5	-2550290161	1028426876
TCCACACGTTTCGCTC-1_6	MOL5	-0,837707666	7206482911
TCCCGATAGACTTGAA-1_6	MOL5	295592557	-0,186688842
TCCCGATAGCCCAGCT-1_6	MOL5	-3674721272	-1895007801
TCCCGATCAATAAGCA-1_6	MOL5	0,723076919	-0,063946658
TCCCGATCATCAGTAC-1_6	MOL5	-3238370632	-3172094896
TCGAGGCTCATCTGTT-1_6	MOL4	-4285904645	156700052
TCGAGGCTCCCAAGTA-1_6	MOL5	1405721691	-1096809325
TCGCGAGAGATGTCGG-1_6	MOL5	1667193642	0,011320435
TCGCGAGAGCTAAACA-1_6	MOL5	1887853371	-2974744578
TCGCGAGTCGTATCAG-1_6	MOL6	2313108211	-0,476376256
TCGCGAGTCTTCAACT-1_6	MOL3	-2786619949	7905570085
TCGCGTTCAGGGCATA-1_6	MOL5	-2877497796	-0,985947603
TCGCGTTTCGGAAATA-1_6	MOL5	1410321811	-0,106066011
TCGCGTTTCGGTGTCG-1_6	MOL5	-2173141042	0,810385028
TCGGGACAGGCGCTCT-1_6	MOL1	-2741996473	13266939
TCGGGACAGGGCTCTC-1_6	MOL5	3302178933	-2543473115
TCGGGACAGTCTCAAC-1_6	MOL5	-3741190229	-0,919605043
TCGGGACCAGGAATGC-1_6	MOL5	1631678143	-1020266431
TCGGGACGTAAATACG-1_6	MOL5	-2401646336	-1140256078
TCGGGACGTCCGCTGA-1_6	MOL5	-3004253648	0,634120625
TCGGTAAAGAGTTGGC-1_6	MOL5	102342347	-1291404976
TCGGTAAAGTCACGCC-1_6	MOL5	148076106	-0,298064441
TCGGTAAAGTCGCCGT-1_6	MOL5	-0,589934196	7442799087
TCGGTAAGTGCGAAAC-1_6	MOL4	-2732552252	1056663171
TCGTACCAGTGCTGCC-1_6	MOL5	-2759917503	-1488407703
TCGTACCGTGCCTTGG-1_6	MOL1	-1220561967	2648318696
TCGTACCTCAAACAAG-1_6	MOL2	-5233993268	-2216417371
TCGTACCTCAGCTCTC-1_6	MOL3	-4755394831	-0,590134065
TCGTAGAAGCTGAAAT-1_6	MOL5	1608960552	-2426446099
TCGTAGAAGGACCACA-1_6	MOL1	-2355579263	1629873299
TCGTAGAAGGCGTACA-1_6	MOL5	-0,283138588	6955593372
TCGTAGAGTCAGATAA-1_6	MOL3	-4951599198	-1293324846
TCGTAGATCATATCGG-1_6	MOL5	2895479206	-1844617897
TCTATTGAGGGAAACA-1_6	MOL5	-0,385189322	6261065929
TCTATTGCAAGCGTAG-1_6	MOL5	0,027377869	0,703789108
TCTATTGGTAAACCTC-1_6	MOL5	-0,037600145	-3244894571
TCTATTGTCGTGGGAA-1_6	MOL5	-0,201719049	6992758216
TCTCATAGTTGAACTC-1_6	MOL3	-4126516345	-3244070384
TCTCTAAAGAATAGGG-1_6	MOL5	-1083956353	0,687540011
TCTCTAAAGTCGAGTG-1_6	MOL3	-491839912	-0,302872498
TCTCTAACAGTGAGTG-1_6	MOL5	0,982939212	-3018967348
TCTGAGAAGCCAACAG-1_6	MOL5	1704617187	0,173594231
TCTGAGACAAATACAG-1_6	MOL5	-2912986883	-3374185908
TCTGAGACACCAGCAC-1_6	MOL5	-2951654544	-324290362
TCTGAGATCCGAAGAG-1_6	MOL5	-4067340921	0,089492476
TCTGGAACATCTCGCT-1_6	MOL3	-4523971778	-3463628226
TCTTCGGTCCACGTTC-1_6	MOL6	-1389407253	0,995175482
TCTTTCCAGCGACGTA-1_6	MOL5	-1915053368	-1748756269
TCTTTCCCACTTGGAT-1_6	MFOL2	6172543559	-0,923157276
TCTTTCCGTCTCTCTG-1_6	MOL5	3378713617	-3112009464
TCTTTCCTCAGAAATG-1_6	MOL5	0,754935005	-2501934543
TGAAAGAAGGGATCTG-1_6	MOL5	-0,520249503	-2666404612
TGAAAGACAGCTCGCA-1_6	MOL5	0,7644678	1052039893
TGAAAGACAGGGATTG-1_6	MOL5	2149160927	-3185364787
TGAAAGACATGCCACG-1_6	MOL3	-4177031656	-2819154071
TGAAAGAGTAGCTTGT-1_6	MOL5	1536097154	-2605348632
TGAAAGAGTGACGCCT-1_6	MOL5	-367512308	-3020949483
TGACAACCATAAGACA-1_6	MOL5	-0,277308013	1785111884
TGACAACGTCTCTCGT-1_6	MOL2	-4764521577	-3023409752
TGACAACGTGATGTCT-1_6	OPC	1541105341	-0,910896932
TGACAACGTGCCTGGT-1_6	MOL3	-5148709686	-1203383406
TGACAACTCCGCGCAA-1_6	MOL5	1871947381	-0,228661382
TGACGGCCACGAGGTA-1_6	MOL5	3621154758	-1351813493
TGACGGCGTGCTAGCC-1_6	MFOL2	3418407373	1375441317
TGACTAGAGCCGCCTA-1_6	MOL5	-3281518797	-1466423951
TGACTAGTCAGGTAAA-1_6	MOL5	0,678097983	-3046183068
TGACTTTCATAAAGGT-1_6	MOL5	-0,696527149	-0,178836988
TGACTTTTCAGGCCCA-1_6	OPC	1450838246	-0,951250058
TGACTTTTCTCACATT-1_6	MOL5	-0,522163047	-1574714255
TGAGAGGAGCGAAGGG-1_6	MOL5	0,010715183	1188186945
TGAGAGGCAGGTTTCA-1_6	MOL5	3020937404	-2181509637
TGAGAGGGTCGATTGT-1_6	MOL3	-2532160137	7600682501
TGAGAGGGTCTCCATC-1_6	MOL3	-4578134817	-1315062228
TGAGCATCAATTGCTG-1_6	MOL6	-0,57866495	1052279361
TGAGCATTCAGGATCT-1_6	MOL5	-0,009666795	7358790758
TGAGCATTCTGCTGTC-1_6	MOL5	1920835302	-3122102551
TGAGCCGAGACGCTTT-1_6	MOL5	2133542801	-2123681352
TGAGCCGAGGTAGCCA-1_6	MOL5	3238106646	-2031220739
TGAGCCGGTACTTGAC-1_6	MOL3	-4238172317	-2403974102
TGAGCCGGTAGCTGCC-1_6	MOL5	-1002340206	6736257747
TGAGCCGGTCAGATAA-1_6	MOL5	1700130302	-1999174131
TGAGGGACAACACGCC-1_6	MOL5	1578081932	0,512059205
TGAGGGACATCAGTAC-1_6	MOL1	-1694650103	2324946588
TGAGGGATCATACGGT-1_6	MFOL2	3684685098	1424193315
TGAGGGATCGGAAATA-1_6	MOL5	-2804469942	0,063032288
TGATTTCAGGCGTACA-1_6	MOL5	-2444312374	7046588519
TGATTTCGTAGCGATG-1_6	MOL5	-3663513485	-0,70797477
TGATTTCGTCGGATCC-1_6	MOL5	-0,972032928	1145345907
TGATTTCGTTTGTTTC-1_6	MOL3	-3898522894	0,499289238
TGATTTCTCGTATCAG-1_6	MOL5	-3509938825	-0,290458284
TGCACCTAGCTACCTA-1_6	MOL5	-2045622638	1218943477
TGCACCTCAAGCGAGT-1_6	MOL5	1325147278	0,277943624
TGCACCTGTCCGTTAA-1_6	MOL5	2107437407	0,284113459
TGCACCTTCAATCACG-1_6	MOL5	-3729993733	0,744387648
TGCACCTTCGTACGGC-1_6	MOL5	-0,191453712	2747937284
TGCACCTTCTGGTGTA-1_6	MOL5	-0,497162719	-1875568511
TGCCAAAAGCGCTCCA-1_6	MOL3	-3738762406	0,605535197
TGCCAAAGTCATCCCT-1_6	COP	154097429	-1150026629
TGCCAAAGTGATAAAC-1_6	MOL5	-0,135574678	0,302264206
TGCCAAATCCTGTAGA-1_6	MOL5	0,469977083	1877707348
TGCCCATCATATACGC-1_6	MOL5	2039061747	-1576450555
TGCCCATTCCGTACAA-1_6	MOL4	-382295689	-0,527786686
TGCCCTAAGCCGATTT-1_6	MOL5	-2675009077	1059829747
TGCCCTAAGGCGCTCT-1_6	MOL5	1643127856	-1178132287
TGCCCTATCACCAGGC-1_6	MOL6	-0,403331144	1515632905
TGCGCAGAGGCTAGAC-1_6	MOL5	3548062052	-2217988906
TGCGCAGAGTCTCAAC-1_6	MOL3	-4048008687	-2027812918
TGCGCAGCACAGACAG-1_6	OPC	1542781389	-0,654256267
TGCGCAGCACGGTTTA-1_6	MOL5	-1033127632	1589954211
TGCGCAGCAGACGCCT-1_6	MOL5	1491796732	-1044517792
TGCGCAGTCTGCGTAA-1_6	MOL5	-0,069105255	0,94285374
TGCGGGTCAAACTGCT-1_6	MOL5	-2796497535	1217721015
TGCGGGTCACATTCGA-1_6	MOL5	2443478268	0,555270685
TGCGGGTCATGTCGAT-1_6	MOL5	-0,291716684	-3161557932
TGCGGGTGTCATCCCT-1_6	MOL5	2509158603	-2413222249
TGCGTGGAGGAATTAC-1_6	MOL5	-320736742	-0,016232127
TGCGTGGAGTGACTCT-1_6	MOL3	-3482106328	7767857063
TGCGTGGCACATCCGG-1_6	MOL5	2125487381	-1689853489
TGCGTGGGTCTCTTTA-1_6	MOL5	0,796367426	-0,743080639
TGCTACCCAGACGCCT-1_6	MOL5	3493480209	-2193653338
TGCTACCCAGTCTTCC-1_6	MOL5	-0,66987642	7087432046
TGCTACCCATCCGCGA-1_6	MOL5	374461759	-2202758836
TGCTACCGTAGTAGTA-1_6	MOL3	-4287999702	-1391023261
TGCTACCGTGCTGTAT-1_6	MOL1	-0,395898274	2447724569
TGCTACCGTTTGGGCC-1_6	MOL5	0,321767534	-3213922072
TGCTACCTCTTGGGTA-1_6	MOL5	-235289708	-2130342725
TGCTGCTAGGTGTGGT-1_6	MOL3	-3684482846	-2400433698
TGCTGCTCACGCATCG-1_6	MOL5	2336168168	0,154144585
TGCTGCTGTAGAGTGC-1_6	MOL5	3429977647	-3510432252
TGGACGCAGTACATGA-1_6	MOL5	1446147751	-2780243983
TGGACGCAGTGGCACA-1_6	MOL5	-0,584469191	6335015421
TGGCCAGCAAGGCTCC-1_6	MOL5	0,252671781	0,394174865
TGGCCAGGTAAGAGAG-1_6	MOL1	-0,700127624	2512076813
TGGCCAGGTTCATGGT-1_6	MOL5	-0,180226086	1071789319
TGGCCAGGTTGATTGC-1_6	MOL5	-3355606349	-3327674283
TGGCCAGTCCATGCTC-1_6	MOL5	-3404278625	-3064384841
TGGCGCAAGTTAACGA-1_6	MOL3	-3924473813	-260289502
TGGCGCAGTCTACCTC-1_6	MOL5	0,731374934	-3210176811
TGGCGCAGTTCTGGTA-1_6	MOL5	1456621703	-223865581
TGGCGCATCGGTGTCG-1_6	MOL5	-0,913930736	0,51567601
TGGCTGGAGTACACCT-1_6	MOL5	-3224992309	-2512196506
TGGCTGGAGTACCGGA-1_6	MOL5	3031962259	-2068771327
TGGCTGGGTAGTAGTA-1_6	MOL3	-3166763592	7786724622
TGGGAAGGTCTAGCCG-1_6	MOL5	1971527747	-2448998469
TGGGAAGGTGATGTGG-1_6	MOL3	-4815517178	-2351282483
TGGGAAGTCGGTGTCG-1_6	MOL5	0,47023156	1338835166
TGGGCGTCACGGTTTA-1_6	MOL5	-0,123827329	6826507753
TGGTTAGCAAGAGTCG-1_6	OPC	1519687687	-0,318156607
TGGTTCCCAGCATGAG-1_6	MOL5	-1866264143	7486928189
TGGTTCCCAGTACACT-1_6	MOL5	-0,372621217	6459815735
TGTATTCGTATTAGCC-1_6	MOL5	2280810465	-0,635128175
TGTCCCAGTATCTGCA-1_6	MOL2	-4663210047	0,438007088
TGTCCCAGTATGAAAC-1_6	MOL3	-4558113902	-1776183442
TGTGGTAAGAGCAATT-1_6	MOL5	1331628712	162714964
TGTGGTATCAACACAC-1_6	MOL5	2212302988	-2795346647
TGTGTTTAGCACACAG-1_6	MOL5	3518935889	0,619877107
TGTGTTTGTTGAACTC-1_6	MOL3	-4381603356	-2628827975
TGTGTTTTCACCCGAG-1_6	MOL3	-4924101329	-0,952868768
TGTTCCGAGAGTCGGT-1_6	MOL5	0,94493671	0,910388854
TGTTCCGAGAGTCTGG-1_6	MOL6	1343925914	-0,815725234
TGTTCCGAGGACATTA-1_6	MOL5	1566011769	-1172007139
TGTTCCGAGTACTTGC-1_6	MOL5	-0,427654717	1055481391
TGTTCCGCAAGCTGTT-1_6	MOL5	2160343636	-1266971848
TGTTCCGGTTTACTCT-1_6	MOL5	-1994317922	7327871362
TTAACTCGTGTTGGGA-1_6	MOL5	3184206743	-2596732957
TTAACTCTCCTTCAAT-1_6	OPC	1561110917	-0,865634672
TTAGGACCATCATCCC-1_6	MOL5	3803792057	-1326596284
TTAGGACCATGCCCGA-1_6	MOL5	-0,345452255	-0,859979887
TTAGGACGTCCAACTA-1_6	MOL5	1438282025	-3008766283
TTAGTTCGTAAGTGGC-1_6	MOL5	-2969305637	-1391563174
TTAGTTCGTTCATGGT-1_6	MOL5	-0,322836766	6645273077
TTAGTTCTCCACTCCA-1_6	MOL5	-160129002	0,789018035
TTATGCTTCCCTCTTT-1_6	MOL5	2749372414	0,438648143
TTCCCAGAGAAGGCCT-1_6	MOL5	3725585546	-1433575065
TTCCCAGAGTTAACGA-1_6	MOL5	3456438636	0,248793685
TTCCCAGGTCTTCAAG-1_6	MOL3	-3928125333	-2755457041
TTCGAAGAGTTCGATC-1_6	MOL5	-0,68084239	-2231091057
TTCGAAGCATCCTTGC-1_6	MOL3	-3513845426	-2027047998
TTCGAAGTCACTGGGC-1_6	MOL5	1551206456	-2049668183
TTCGGTCAGAGCTGCA-1_6	MOL5	3083881756	-0,828761549
TTCGGTCAGCACCGTC-1_6	MOL5	2540560622	-1785341155
TTCGGTCGTGAGCGAT-1_6	MOL5	0,1957859	-0,12564909
TTCGGTCTCAGCTGGC-1_6	MOL3	-4942059758	-1690282008
TTCGGTCTCGGCCGAT-1_6	MOL3	-3162772575	7414922498
TTCTACAAGCTCTCGG-1_6	MOL5	2490890243	-2210269017
TTCTACACAATCACAC-1_6	MOL5	3680348198	-1655025504
TTCTACACACTTAACG-1_6	MOL5	-3812317934	-3709018808
TTCTACACATTGAGCT-1_6	MOL5	0,18233904	-3303885317
TTCTACATCGCCGTGA-1_6	MOL5	-0,548692263	1601901182
TTCTACATCTCGTTTA-1_6	MOL3	-480653479	-129543664
TTCTCAAAGCTTATCG-1_6	MOL1	-3758012714	1755386322
TTCTCAAAGGCTCATT-1_6	MOL5	-2772308204	1023168891
TTCTCAAAGGTCATCT-1_6	MOL5	3274491103	-3976749485
TTCTCAACAAGTTAAG-1_6	MOL5	0,913543723	-3458657464
TTCTCAACACGTTGGC-1_6	MOL5	-1190671545	1251760339
TTCTCAATCCCGACTT-1_6	MOL5	-0,428698334	6888788006
TTCTCAATCCTTGCCA-1_6	MOL5	2865086902	-0,301816423
TTCTCCTAGAAGGTGA-1_6	MOL3	-5105697778	-24310221
TTCTCCTAGCCAGGAT-1_6	MOL4	-4145565627	1658301869
TTCTCCTAGGAGTTTA-1_6	MOL5	0,007283724	-3169377204
TTCTCCTCACGAAAGC-1_6	MOL5	1420921029	0,281602838
TTCTCCTGTCTCCACT-1_6	MOL5	1270688709	-1758010245
TTCTCCTGTTTGGGCC-1_6	MOL4	-3913054818	-0,489610879
TTCTCCTTCCGGGTGT-1_6	MOL5	0,779543437	-0,438173259
TTCTTAGAGATCGATA-1_6	OPC	1494408615	-0,766602853
TTCTTAGAGCTGTTCA-1_6	MOL5	1575629986	0,354262031
TTCTTAGCATGGAATA-1_6	MOL5	-1902912418	0,590705861
TTCTTAGCATTAGGCT-1_6	MOL3	-5188245547	-0,788552772
TTCTTAGGTCACCCAG-1_6	MOL5	1467754646	-1102281926
TTGAACGAGTCAAGCG-1_6	MOL2	-4978140022	-2791583666
TTGAACGCACCTCGTT-1_6	MOL4	-4136564899	-1364210189
TTGAACGTCAGCTCGG-1_6	MOL5	-3139547882	0,377161848
TTGACTTAGACCTTTG-1_6	MOL4	-3863145059	1439269305
TTGACTTAGGCCGAAT-1_6	MOL3	-4424233512	-2883705608
TTGACTTGTAGCTGCC-1_6	MOL5	2702652278	-1053779029
TTGACTTGTCTGATCA-1_6	MOL5	0,804168095	-0,909622085
TTGACTTGTCTTCTCG-1_6	MOL5	0,638600828	1466181959
TTGACTTGTGACCAAG-1_6	MOL3	-3889746053	-10292392
TTGACTTTCGTTTATC-1_6	MOL5	1489079977	-1694646607
TTGCCGTCACGGCCAT-1_6	MOL1	-2576991865	1691132236
TTGCCGTGTTGGAGGT-1_6	MOL5	3316640486	-2489423688
TTGCCGTTCCGCGTTT-1_6	MOL5	1961308637	-1299917173
TTGCCGTTCGAATCCA-1_6	MOL5	-3212751113	-0,050631606
TTGCGTCGTGGCTCCA-1_6	MOL5	2804643276	-2455906922
TTGCGTCGTTGTGGCC-1_6	MOL5	-4777495744	-1147244144
TTGGAACAGCTAGGCA-1_6	MOL5	0,324977232	0,660668912
TTGGAACAGCTGCGAA-1_6	MOL3	-4605519592	-0,120807207
TTGGAACAGTATTGGA-1_6	MOL5	14175493	-1770923443
TTGGAACAGTGTCCCG-1_6	MOL4	-273791768	0,888764871
TTGGAACCATCCTAGA-1_6	MOL5	-0,736157367	1347201115
TTGGAACTCAGCCTAA-1_6	MOL4	-4275206155	1092686522
TTGGAACTCGGAATCT-1_6	MOL5	0,142090709	0,489513369
TTGGCAAAGGGAAACA-1_6	MOL6	-0,435251629	1146250531
TTGGCAAAGTGCGTGA-1_6	MOL5	-0,437353069	7471474904
TTGGCAACATAAGACA-1_6	MOL5	-0,774902165	0,278600787
TTGGCAATCTTGTTTG-1_6	MOL3	-4695647311	-3376058532
TTGTAGGAGGTGATTA-1_6	MOL5	-2884637636	-0,503058763
TTGTAGGCAAGCGCTC-1_6	MOL5	-0,641990662	6824936777
TTGTAGGGTAGGACAC-1_6	MOL5	-3788686767	0,724148651
TTGTAGGGTTCGCTAA-1_6	MOL3	-4973483681	-1927404188
TTTACTGAGCCAGGAT-1_6	MOL1	-3029586303	1531622507
TTTACTGCAAACCCAT-1_6	MOL5	2123174466	-1747896699
TTTACTGCACCAACCG-1_6	MOL3	-3927001418	-2666483985
TTTACTGGTTCCACTC-1_6	MOL5	-30758762	-3067184693
TTTACTGTCGGCGGTT-1_6	MOL6	1435155451	-0,951211207
TTTATGCCACAACGCC-1_6	MOL5	0,900706498	-2765087218
TTTATGCGTAACGACG-1_6	MOL5	3673972725	0,65561121
TTTATGCGTCAGATAA-1_6	MOL6	0,069661033	1629523314
TTTATGCTCACTGGGC-1_6	MOL5	0,905230093	-1594765141
TTTATGCTCAGCAACT-1_6	MOL6	-0,304364268	5827573465
TTTCCTCAGGCATGGT-1_6	MOL5	3263300969	-2937710134
TTTCCTCCACATCTTT-1_6	NFOL1	1521316873	-1220057353
TTTCCTCCATGGTTGT-1_6	MOL3	-3514402389	0,415330786
TTTCCTCTCTGAGTGT-1_6	MOL5	1989042773	-1751085192
TTTGCGCAGCAACGGT-1_6	MOL5	-0,192466672	7059038935
TTTGCGCCAATTCCTT-1_6	MOL5	0,067419223	1573416876
TTTGCGCGTAAATGTG-1_6	MOL5	0,530637282	1505694948
TTTGCGCGTAGCGATG-1_6	MOL5	1273654241	1652127668
TTTGCGCGTCTTCAAG-1_6	MOL3	-502822001	-0,766308735
TTTGCGCGTTCAGCGC-1_6	MOL6	15750107	-0,128956441
TTTGCGCTCAGGCCCA-1_6	MOL4	-3170223801	-3176079247
TTTGGTTAGCTAGTCT-1_6	MOL5	0,164441894	-2272912008
TTTGGTTGTGCACGAA-1_6	MOL5	3145658428	-2969430955
TTTGTCACACCTATCC-1_6	MOL5	3157232698	-1987775363
[truncated: 1,038 more rows]

[truncated: 61 more sheets: Fig. 3C, Fig. 3D panel 1, Fig. 3D panel 2, Fig. 3F, Fig. 3G, Fig. 3J, Fig. 4C, Fig. 4D, Fig.4G, Fig. 4H, Fig. 5D, Fig. 5E, Fig. 5H, Fig. 5I, Fig. 5J, Fig. 5K, Fig. 5P, Fig. 5Q, Fig. 6C, Fig. 6D …]
